# Supplementary material for: EPO Mediates Neurotrophic, Neuroprotective, Anti-Oxidant, and Anti-Apoptotic Effects via Downregulation of miR-451 and miR-885-5p in SH-SY5Y Neuron-Like Cells
Source: Front Immunol. 2014 Sep 30;5:475. doi: 10.3389/fimmu.2014.00475 (PMC4179732; doi:10.3389/fimmu.2014.00475)
Supplement: Supplementary file 1 [file Table1.XLS]

## Sheet: Control vs EPO
miRNA	median C	median S	qmedian	logqmedian	limma rawp	limma adjp
miR-451	9.01655	10.8069	0.166904	-1.79034	1.98583e-05	0.0179519
miR-885-5p	5.11172	6.60485	0.224668	-1.49313	5.11386e-05	0.0231147
miR-1236	5.35897	7.10574	0.174337	-1.74677	0.000173903	0.0524028
miR-483-3p	4.897	6.78716	0.151049	-1.89015	0.000478257	0.107129
miR-1260	8.66649	9.91595	0.28666	-1.24946	0.000829538	0.107129
miR-595	6.40087	7.87115	0.229862	-1.47027	0.000794437	0.107129
miR-185	6.47388	7.68772	0.297052	-1.21385	0.000823478	0.107129
miR-26a-2*	4.64002	5.5284	0.411324	-0.888375	0.00224016	0.202511
miR-223	5.82435	7.2456	0.241413	-1.42125	0.00208711	0.202511
miR-30b	6.74317	7.98477	0.288923	-1.2416	0.00205635	0.202511
miR-1228	7.80806	8.94335	0.32133	-1.13529	0.00501841	0.267372
miR-30b*	4.91732	5.77842	0.4227	-0.861092	0.00782259	0.267372
miR-1281	5.98261	7.10574	0.325262	-1.12313	0.00634904	0.267372
miR-1979	7.13852	8.18277	0.351955	-1.04425	0.00469908	0.267372
miR-197	7.02867	7.94217	0.401119	-0.913498	0.00397611	0.267372
miR-432	5.07616	6.01661	0.390452	-0.940451	0.00790881	0.267372
miR-588	7.11688	6.44422	1.95943	0.672653	0.00389754	0.267372
miR-877*	6.40087	7.2456	0.429676	-0.844725	0.0072827	0.267372
miR-646	8.04404	7.24099	2.23235	0.803057	0.00711248	0.267372
let-7c	5.35897	6.60485	0.287687	-1.24588	0.00798567	0.267372
miR-659	6.62535	5.69466	2.53627	0.930693	0.00774312	0.267372
miR-328	5.35897	6.40487	0.351375	-1.0459	0.00405651	0.267372
miR-1283	6.70151	6.11226	1.80265	0.589256	0.00484648	0.267372
miR-193b*	5.01378	5.94849	0.3927	-0.93471	0.00526603	0.267372
let-7i*	8.10017	7.24099	2.36123	0.859184	0.006905	0.267372
miR-627	7.23682	6.34381	2.44246	0.893005	0.00662153	0.267372
miR-16-2*	6.56107	5.82714	2.08325	0.73393	0.00754705	0.267372
let-7d	6.40087	7.2456	0.429676	-0.844725	0.00831668	0.26851
miR-767-5p	7.42973	6.71561	2.04239	0.714119	0.00864002	0.26933
miR-30c	6.08505	6.81814	0.48042	-0.733094	0.0103815	0.312829
miR-524-3p	5.20799	6.11226	0.40484	-0.904264	0.0150167	0.315422
miR-1182	5.35897	6.11226	0.470817	-0.753287	0.0141859	0.315422
miR-582-3p	6.38816	5.5284	2.36259	0.85976	0.0147965	0.315422
miR-375	5.54796	6.37268	0.438356	-0.824725	0.0128057	0.315422
miR-1976	6.12438	6.9535	0.43643	-0.829127	0.0140028	0.315422
miR-602	7.03422	6.12995	2.47013	0.90427	0.0153358	0.315422
miR-1977	5.16981	5.8993	0.482154	-0.729492	0.0109665	0.315422
miR-1257	5.45369	6.12995	0.508516	-0.676258	0.0144198	0.315422
miR-486-5p	9.4783	10.553	0.341402	-1.07469	0.011914	0.315422
miR-936	5.98261	6.88508	0.40557	-0.902463	0.0118676	0.315422
miR-188-3p	7.28068	6.60741	1.96063	0.673266	0.0157013	0.315422
miR-577	5.70634	5.05682	1.91463	0.649522	0.0114187	0.315422
miR-1972	8.36692	7.60653	2.13911	0.76039	0.0154441	0.315422
miR-548d-5p	5.0508	5.6769	0.534674	-0.626098	0.015177	0.315422
miR-1229	7.42973	8.28821	0.423808	-0.858474	0.0139856	0.315422
miR-654-3p	5.31045	5.94849	0.528327	-0.638039	0.0167184	0.322975
miR-1234	9.74715	10.4493	0.4955	-0.702187	0.0167919	0.322975
miR-301a	7.49942	6.71561	2.18978	0.783802	0.0174711	0.329039
miR-574-3p	9.70549	10.7207	0.362325	-1.01521	0.0179677	0.331486
miR-145	6.33145	5.77842	1.73852	0.553033	0.0198864	0.344845
miR-2052	5.16981	5.82714	0.51823	-0.657336	0.019593	0.344845
miR-125b-1*	5.16981	6.01661	0.428783	-0.846805	0.0202177	0.344845
miR-597	6.4106	5.52309	2.42909	0.887518	0.0200689	0.344845
miR-148a	8.36692	7.36479	2.72409	1.00214	0.0218967	0.34554
miR-19a	8.06518	7.53444	1.7002	0.530744	0.0218669	0.34554
miR-95	5.31045	5.82714	0.596489	-0.516695	0.0232514	0.34554
miR-19b-2*	4.748	5.69466	0.388035	-0.946659	0.0224001	0.34554
miR-574-5p	9.82571	10.9317	0.330898	-1.10594	0.0231914	0.34554
miR-1262	5.11172	5.65453	0.581113	-0.542811	0.0223691	0.34554
miR-25	7.13852	7.99246	0.425737	-0.853934	0.0233163	0.34554
miR-1280	9.24905	10.2932	0.351979	-1.04418	0.021413	0.34554
miR-425	6.56107	7.2456	0.504331	-0.684523	0.0241285	0.351809
miR-612	6.4106	6.01661	1.48289	0.393991	0.0252038	0.361654
miR-339-3p	7.74391	7.33417	1.50641	0.409733	0.0260348	0.363246
let-7b	6.16756	6.88508	0.487964	-0.717513	0.0265202	0.363246
miR-92a	9.18443	10.052	0.419977	-0.867556	0.0262717	0.363246
miR-1178	4.89255	5.94849	0.347866	-1.05594	0.0290619	0.386352
miR-593	5.20799	5.94849	0.476878	-0.740494	0.0288205	0.386352
miR-522	5.35897	6.01661	0.518072	-0.657641	0.029613	0.387973
miR-769-3p	5.31045	6.12995	0.440653	-0.819498	0.0302715	0.389618
miR-206	4.89255	5.65453	0.466739	-0.761985	0.0310315	0.389618
miR-29c*	5.31045	4.65956	1.91724	0.650887	0.0307053	0.389618
miR-24-1*	6.61294	5.8993	2.04141	0.713641	0.0333702	0.39693
miR-452*	8.32964	7.53444	2.21489	0.795201	0.0322276	0.39693
miR-182*	5.9133	5.36728	1.72637	0.546019	0.0332781	0.39693
miR-586	6.24964	5.6769	1.77311	0.572737	0.0329201	0.39693
miR-1307	5.89653	6.60485	0.49247	-0.708322	0.036563	0.415304
miR-634	7.12435	7.4942	0.690842	-0.369844	0.0367526	0.415304
miR-450b-3p	5.9885	5.36728	1.8612	0.621221	0.0362994	0.415304
miR-613	5.68206	6.24571	0.569132	-0.563644	0.0363947	0.415304
miR-30e	5.50989	4.90559	1.82998	0.604306	0.0388906	0.434038
miR-519b-5p	7.03422	6.71561	1.37521	0.318604	0.0428001	0.439674
miR-2278	6.0781	6.60485	0.590517	-0.526757	0.0418173	0.439674
miR-621	8.36692	7.63827	2.07229	0.728652	0.0426041	0.439674
miR-1911*	6.63251	6.01661	1.85132	0.615896	0.0420829	0.439674
miR-1293	5.11172	6.01661	0.404587	-0.904889	0.0402831	0.439674
miR-122	5.07616	5.65453	0.56081	-0.578373	0.0404428	0.439674
miR-218	5.52551	6.40487	0.415047	-0.879364	0.0411486	0.439674
miR-483-5p	7.37418	8.2179	0.430106	-0.843722	0.0465151	0.441588
miR-151-5p	7.01334	6.44422	1.76671	0.569119	0.0451172	0.441588
miR-532-5p	5.20799	5.94849	0.476878	-0.740494	0.0564882	0.441588
miR-1265	5.52551	5.94849	0.655092	-0.42298	0.057314	0.441588
miR-554	6.73452	6.44422	1.33683	0.290299	0.0550861	0.441588
miR-1224-3p	6.76818	7.60543	0.432897	-0.837254	0.05016	0.441588
miR-26a	6.80517	7.25828	0.635643	-0.453118	0.0554314	0.441588
miR-320c	5.9133	6.91536	0.367123	-1.00206	0.0449309	0.441588
miR-548a-5p	4.89255	5.77842	0.412357	-0.885865	0.0495796	0.441588
miR-593*	8.52788	7.73566	2.2083	0.792225	0.0474885	0.441588
miR-520c-5p	7.41934	6.88508	1.7062	0.534266	0.0480424	0.441588
miR-142-5p	6.33145	5.6769	1.92428	0.65455	0.0461005	0.441588
miR-576-3p	5.11172	6.01661	0.404587	-0.904889	0.0573579	0.441588
miR-302c	5.60871	6.40487	0.451058	-0.79616	0.0511905	0.441588
miR-200c*	6.08505	5.69466	1.47756	0.390391	0.0545567	0.441588
miR-153	6.83787	6.23905	1.81997	0.59882	0.0562176	0.441588
miR-302a	4.89255	5.69466	0.448383	-0.802107	0.057641	0.441588
miR-1197	5.83487	5.43	1.49911	0.404869	0.0466679	0.441588
miR-148b	7.3737	6.78716	1.79776	0.586544	0.0569049	0.441588
miR-889	5.52551	6.24571	0.486655	-0.720199	0.0561707	0.441588
let-7e	5.82435	6.91536	0.335878	-1.09101	0.0551131	0.441588
miR-1266	6.97963	6.40487	1.7767	0.574757	0.0535092	0.441588
miR-1471	6.93579	6.40487	1.7005	0.530922	0.0559738	0.441588
miR-490-5p	7.08716	6.7203	1.44319	0.366856	0.053146	0.441588
miR-1200	6.76818	6.23905	1.69745	0.529126	0.0500992	0.441588
miR-516b*	5.54796	6.18604	0.528306	-0.63808	0.0459062	0.441588
miR-618	5.21076	6.40487	0.302973	-1.19411	0.053793	0.441588
miR-1238	5.45369	6.60485	0.316268	-1.15116	0.0559744	0.441588
miR-708*	6.25963	5.97256	1.33251	0.287067	0.0560601	0.441588
miR-505*	6.62535	5.77842	2.33249	0.846935	0.0535303	0.441588
miR-431	7.74391	7.25828	1.62519	0.485623	0.0584006	0.443648
miR-1912	7.3737	6.88508	1.63007	0.488624	0.0599568	0.451675
miR-15a	7.65546	7.24099	1.51358	0.414478	0.0611491	0.454944
miR-564	7.58005	6.9535	1.87113	0.626542	0.0613973	0.454944
miR-548p	7.2412	6.40487	2.30788	0.836328	0.0630322	0.463261
miR-591	6.4106	5.82714	1.79223	0.58346	0.0672415	0.472017
miR-34b	5.98261	6.24571	0.768669	-0.263095	0.0666188	0.472017
miR-24-2*	6.97963	6.49319	1.62651	0.486437	0.0659215	0.472017
miR-548d-3p	5.68206	6.01661	0.715661	-0.334549	0.0673235	0.472017
miR-10b*	6.48713	5.8993	1.80008	0.587829	0.0673564	0.472017
miR-518f*	7.23682	6.49319	2.10355	0.743628	0.0667631	0.472017
miR-1226*	7.58005	7.17545	1.4987	0.4046	0.0685793	0.47325
miR-490-3p	6.92331	6.34381	1.78514	0.579496	0.0681474	0.47325
miR-629*	6.25963	6.78716	0.590062	-0.527528	0.0786334	0.473375
miR-126	5.98261	5.27296	2.03329	0.709655	0.0875026	0.473375
miR-331-5p	5.26421	4.75892	1.65747	0.50529	0.0794148	0.473375
miR-423-5p	6.83787	7.40671	0.566185	-0.568834	0.0800959	0.473375
miR-329	6.08505	6.60485	0.594636	-0.519806	0.0731666	0.473375
miR-92a-1*	5.52551	6.01661	0.61195	-0.491105	0.0858207	0.473375
miR-1304	5.64139	6.34381	0.495382	-0.702426	0.0813808	0.473375
miR-550	6.92331	6.01661	2.47613	0.906698	0.0874119	0.473375
miR-765	5.82435	6.11226	0.749832	-0.287906	0.0868072	0.473375
miR-590-3p	5.20799	5.40088	0.824575	-0.192887	0.0879723	0.473375
miR-455-3p	7.54898	7.09532	1.57406	0.45366	0.0844933	0.473375
let-7a	6.00026	6.78716	0.455254	-0.7869	0.0787713	0.473375
miR-1259	5.73363	5.05682	1.96759	0.676809	0.0790452	0.473375
miR-1249	6.47388	7.2456	0.462217	-0.771721	0.0847634	0.473375
miR-1184	7.74391	7.17545	1.76555	0.568462	0.0767972	0.473375
miR-30c-1*	5.73363	5.21126	1.68601	0.522365	0.075305	0.473375
miR-499-3p	6.16517	6.60741	0.642597	-0.442238	0.0770375	0.473375
miR-144*	7.2784	6.60485	1.96118	0.673545	0.0856273	0.473375
miR-1294	5.35897	5.82714	0.626146	-0.468172	0.0857925	0.473375
miR-501-3p	7.76218	7.40671	1.42685	0.355472	0.0704844	0.473375
miR-31	6.74317	6.01661	2.06795	0.72656	0.0710718	0.473375
let-7f	4.98363	5.6769	0.499941	-0.693265	0.0873771	0.473375
miR-423-3p	7.61821	7.98477	0.693112	-0.366563	0.0827712	0.473375
miR-629	4.91732	5.77842	0.4227	-0.861092	0.0877032	0.473375
miR-654-5p	7.72741	7.10574	1.86205	0.621677	0.0820374	0.473375
miR-527	7.3569	6.92408	1.5416	0.432821	0.0806334	0.473375
miR-335*	4.54748	5.16262	0.540567	-0.615136	0.0793441	0.473375
miR-501-5p	5.20799	5.97256	0.465536	-0.764566	0.0764429	0.473375
miR-301b	7.78013	6.9535	2.2856	0.826627	0.0789051	0.473375
miR-520b	5.68206	6.01661	0.715661	-0.334549	0.0745612	0.473375
miR-299-3p	5.26421	5.77842	0.597975	-0.514206	0.0802642	0.473375
miR-342-5p	4.897	5.5284	0.531849	-0.631396	0.0843311	0.473375
miR-130b	7.91616	7.42335	1.63692	0.492817	0.0871202	0.473375
miR-367	6.74317	6.12995	1.84638	0.613225	0.0738259	0.473375
miR-1261	5.07616	5.6769	0.548407	-0.600737	0.0788259	0.473375
miR-196a	5.0508	5.40088	0.704631	-0.350081	0.0807089	0.473375
miR-492	6.4106	6.01661	1.48289	0.393991	0.077421	0.473375
miR-1274b	6.24964	6.9535	0.494669	-0.703867	0.0888721	0.475387
miR-101	7.03422	6.63232	1.49466	0.4019	0.0899658	0.478406
miR-664	5.01378	5.77842	0.465503	-0.764637	0.0909216	0.480662
miR-541	7.06973	6.40487	1.94422	0.664862	0.0939772	0.481725
miR-519c-5p	7.42973	7.03627	1.48211	0.393467	0.0928273	0.481725
miR-320b	6.92331	7.66791	0.474926	-0.744596	0.095177	0.481725
miR-302b*	5.80239	5.01983	2.18705	0.782554	0.0934455	0.481725
miR-26b*	5.0508	5.77842	0.48306	-0.727615	0.0930711	0.481725
miR-125a-5p	7.23682	7.70933	0.623433	-0.472514	0.0920037	0.481725
miR-1285	7.61821	7.10726	1.66686	0.510943	0.0953858	0.481725
miR-933	7.98575	7.58721	1.48965	0.398544	0.0949109	0.481725
miR-1203	7.74391	7.47985	1.3022	0.264052	0.0971878	0.488099
miR-520h	6.24772	5.27296	2.65055	0.974766	0.0983283	0.488802
miR-596	6.93579	6.24571	1.99389	0.690086	0.0984093	0.488802
miR-766	8.3252	8.5403	0.806459	-0.215102	0.0993025	0.490543
miR-15a*	6.70151	6.01661	1.98358	0.684902	0.10049	0.493711
miR-125b	8.07237	8.65209	0.560051	-0.579728	0.105263	0.499831
miR-573	5.9133	6.34381	0.650175	-0.430513	0.103001	0.499831
miR-133b	5.20799	5.94849	0.476878	-0.740494	0.10499	0.499831
miR-1978	5.0508	4.35428	2.00676	0.696523	0.105427	0.499831
miR-518b	6.95508	6.49319	1.58707	0.461892	0.103836	0.499831
miR-105	5.9885	6.60485	0.539911	-0.616351	0.104953	0.499831
miR-32	7.17728	6.88508	1.33938	0.292206	0.105606	0.499831
miR-526a	7.11688	6.81814	1.34815	0.298733	0.106525	0.501555
miR-452	5.35897	5.82714	0.626146	-0.468172	0.110329	0.50695
miR-762	7.92514	7.37463	1.73412	0.550501	0.110192	0.50695
miR-2117	7.11688	6.12995	2.68298	0.986928	0.111975	0.50695
miR-607	6.62535	5.94849	1.96769	0.676862	0.111065	0.50695
miR-1295	6.86518	6.63232	1.26221	0.232866	0.112157	0.50695
miR-92b	6.97963	7.33417	0.701492	-0.354546	0.109059	0.50695
miR-181c*	6.73452	6.18604	1.73063	0.548484	0.111418	0.50695
miR-1205	6.76818	5.94849	2.2698	0.819691	0.109314	0.50695
miR-29b-1*	4.98363	5.43	0.639949	-0.446367	0.112757	0.507128
miR-1973	7.85012	7.33417	1.67523	0.515949	0.114982	0.509178
miR-106a*	7.41751	6.60485	2.2539	0.81266	0.115466	0.509178
miR-1909*	6.08505	6.24571	0.851582	-0.160659	0.114691	0.509178
miR-151-3p	6.47388	5.97256	1.65089	0.501316	0.114103	0.509178
miR-507	5.54796	6.18604	0.528306	-0.63808	0.118716	0.509945
miR-27a	5.98261	6.49319	0.600148	-0.510579	0.119589	0.509945
miR-651	5.01378	5.6769	0.515241	-0.66312	0.11776	0.509945
miR-876-3p	5.50989	5.97256	0.629603	-0.462666	0.117645	0.509945
miR-1299	5.70634	6.24571	0.583116	-0.539369	0.1166	0.509945
miR-218-1*	6.3255	5.77842	1.7282	0.54708	0.11912	0.509945
miR-548b-5p	4.91732	5.27296	0.700729	-0.355634	0.119322	0.509945
miR-515-3p	5.31157	5.77842	0.626977	-0.466845	0.120553	0.511642
miR-98	4.46725	5.27296	0.446773	-0.805705	0.121792	0.514487
miR-155*	6.12438	5.69466	1.53682	0.429719	0.125122	0.515838
miR-1825	5.68206	6.24571	0.569132	-0.563644	0.125508	0.515838
miR-129-5p	5.68206	5.8993	0.80474	-0.217236	0.125536	0.515838
miR-645	5.83487	6.34381	0.60113	-0.508945	0.124182	0.515838
miR-122*	6.00026	5.6769	1.38176	0.323356	0.123407	0.515838
miR-1323	5.16981	5.6769	0.602245	-0.507091	0.124855	0.515838
miR-493*	5.31045	5.52309	0.80845	-0.212636	0.130369	0.52702
miR-93*	7.50085	7.00763	1.63757	0.493215	0.131376	0.52702
miR-648	5.9885	6.54035	0.575887	-0.551844	0.131755	0.52702
miR-617	5.50989	5.8993	0.677459	-0.389406	0.131753	0.52702
miR-218-2*	6.16756	6.80449	0.528916	-0.636925	0.130185	0.52702
miR-548f	5.9133	5.5284	1.46947	0.384904	0.131134	0.52702
miR-615-5p	5.80239	6.23905	0.646188	-0.436665	0.135797	0.534411
miR-664*	5.50989	5.94849	0.644943	-0.438594	0.136647	0.534411
miR-520g	5.50989	6.12995	0.537916	-0.620053	0.136554	0.534411
miR-508-3p	4.748	5.05682	0.734314	-0.308818	0.137424	0.534411
miR-449a	5.16981	5.65453	0.615866	-0.484726	0.13553	0.534411
miR-205	6.08505	6.18604	0.903943	-0.100989	0.136792	0.534411
miR-124*	6.8326	6.18604	1.90896	0.646561	0.138332	0.534411
miR-21*	7.01334	6.60741	1.5007	0.405932	0.138232	0.534411
miR-519d	6.25963	6.91536	0.519062	-0.655731	0.139556	0.536847
miR-93	7.54094	7.87115	0.718774	-0.330208	0.148626	0.545137
miR-378	6.25963	6.49319	0.791707	-0.233564	0.142437	0.545137
miR-1974	8.97138	9.73824	0.464469	-0.76686	0.144097	0.545137
miR-503	7.79618	7.47985	1.37208	0.316326	0.148215	0.545137
miR-143*	7.13852	6.71561	1.5264	0.422909	0.148936	0.545137
miR-569	5.41032	5.77842	0.69205	-0.368097	0.148948	0.545137
miR-513a-3p	5.89653	6.18604	0.748634	-0.289506	0.148389	0.545137
miR-488*	6.56107	6.18604	1.45505	0.375037	0.147405	0.545137
miR-1469	7.28068	6.7203	1.75133	0.560374	0.147021	0.545137
miR-548a-3p	6.47388	5.97256	1.65089	0.501316	0.147371	0.545137
miR-514	5.52551	6.37268	0.428625	-0.847174	0.148536	0.545137
miR-376a	6.74317	7.10574	0.695889	-0.362565	0.148783	0.545137
miR-608	5.50989	5.69466	0.831302	-0.184763	0.17036	0.546763
miR-637	5.20799	5.6769	0.625687	-0.468904	0.154812	0.546763
miR-409-5p	6.24772	5.65453	1.80975	0.593189	0.157009	0.546763
miR-497	7.83581	7.17545	1.9355	0.660364	0.164238	0.546763
miR-330-3p	8.48652	7.99563	1.63376	0.490885	0.167714	0.546763
miR-520e	5.20799	5.77842	0.565287	-0.570421	0.166458	0.546763
miR-616	5.45369	5.65453	0.818039	-0.200846	0.150587	0.546763
miR-760	5.54796	6.01661	0.625843	-0.468656	0.169647	0.546763
miR-296-3p	5.64139	5.97256	0.718082	-0.331172	0.150624	0.546763
miR-611	6.92331	6.80449	1.12617	0.118824	0.170119	0.546763
miR-101*	5.89653	6.60485	0.49247	-0.708322	0.154918	0.546763
miR-1290	5.16981	5.43	0.770903	-0.260192	0.172376	0.546763
miR-509-3-5p	8.04404	7.47985	1.75802	0.564187	0.164833	0.546763
miR-152	7.72741	7.17876	1.73092	0.548651	0.161512	0.546763
miR-193a-5p	5.64139	5.8993	0.772664	-0.257912	0.169703	0.546763
miR-339-5p	6.67912	6.44422	1.26479	0.234903	0.171763	0.546763
miR-28-5p	6.73452	6.49319	1.27294	0.24133	0.155036	0.546763
miR-34b*	5.89653	6.01661	0.886848	-0.120081	0.170029	0.546763
miR-373*	5.60871	5.36728	1.27307	0.24143	0.170832	0.546763
miR-2114*	8.12747	7.53444	1.80947	0.593032	0.171939	0.546763
miR-641	5.82435	5.21126	1.84613	0.613092	0.16428	0.546763
miR-128	7.82945	7.63827	1.21067	0.191178	0.158716	0.546763
miR-23a	7.13852	7.98477	0.429022	-0.846247	0.153583	0.546763
miR-552	5.64139	5.36728	1.31536	0.274107	0.169218	0.546763
miR-498	5.16981	5.40088	0.793681	-0.231073	0.167086	0.546763
miR-1	5.54796	5.27296	1.31653	0.275	0.151936	0.546763
miR-1282	4.748	5.5284	0.458223	-0.780399	0.167134	0.546763
miR-139-5p	6.93579	6.44422	1.63488	0.491571	0.169061	0.546763
miR-720	8.15428	8.41083	0.773717	-0.25655	0.168859	0.546763
miR-204	5.01378	5.69466	0.506172	-0.680878	0.161367	0.546763
miR-665	6.74317	6.44422	1.34844	0.298951	0.158321	0.546763
miR-195*	6.51	6.01661	1.63785	0.493385	0.163801	0.546763
miR-1296	6.24964	5.77842	1.60195	0.471221	0.151461	0.546763
miR-625	5.21076	6.12995	0.398844	-0.919186	0.159244	0.546763
miR-623	6.16756	5.69466	1.60465	0.472905	0.157486	0.546763
miR-1288	6.24964	5.82714	1.52576	0.422493	0.156057	0.546763
miR-1301	7.95575	7.60543	1.41951	0.350312	0.170866	0.546763
miR-382	5.31045	5.43	0.887319	-0.119551	0.156372	0.546763
miR-23b	7.03422	7.98477	0.386528	-0.950551	0.174639	0.548175
miR-212	6.16517	6.49319	0.720349	-0.32802	0.175634	0.548175
miR-516a-5p	7.78013	7.53444	1.27851	0.245693	0.174837	0.548175
miR-520d-3p	4.8227	5.43	0.54482	-0.607299	0.173963	0.548175
miR-519e	5.21076	5.43	0.80313	-0.219239	0.175853	0.548175
miR-518a-3p	6.24964	5.94849	1.35141	0.301148	0.176725	0.549001
miR-20a*	7.20077	6.91536	1.33031	0.285408	0.177948	0.550906
miR-130a	6.73452	6.23905	1.64127	0.495468	0.179105	0.552598
miR-548g	5.54796	6.01661	0.625843	-0.468656	0.180595	0.555299
miR-224*	5.50989	5.77842	0.764509	-0.268521	0.181525	0.556266
miR-422a	6.16517	6.40487	0.786864	-0.2397	0.185719	0.559339
miR-346	6.16756	5.77842	1.47572	0.389147	0.184458	0.559339
miR-1204	5.52551	6.40487	0.415047	-0.879364	0.185402	0.559339
miR-562	5.68206	5.27296	1.50547	0.409106	0.184429	0.559339
miR-1321	5.20799	5.40088	0.824575	-0.192887	0.186859	0.559339
let-7c*	5.68206	5.27296	1.50547	0.409106	0.186306	0.559339
miR-1913	8.31754	8.82898	0.599629	-0.511445	0.183758	0.559339
miR-558	6.25963	5.8993	1.4338	0.360327	0.189018	0.563418
miR-548o	6.56107	6.37268	1.20731	0.188392	0.189468	0.563418
miR-220a	6.38816	6.78716	0.670992	-0.398998	0.191378	0.566367
miR-892b	5.68206	6.18604	0.604125	-0.503974	0.191713	0.566367
miR-450a	5.11172	5.5284	0.659236	-0.416673	0.193195	0.568678
miR-154	5.01378	5.69466	0.506172	-0.680878	0.193753	0.568678
miR-1270	5.36686	5.36728	0.99958	-0.000420248	0.194981	0.570431
miR-302a*	5.54796	6.18604	0.528306	-0.63808	0.196675	0.57353
miR-711	7.56619	7.33417	1.26113	0.232012	0.19748	0.574025
miR-1201	6.0781	5.5284	1.73273	0.5497	0.198783	0.575961
miR-519a*	7.41751	6.96227	1.57656	0.455246	0.200496	0.579069
miR-1287	5.98261	5.6769	1.35759	0.305713	0.201831	0.579224
miR-103	8.73993	8.28481	1.57637	0.455123	0.201733	0.579224
miR-557	5.54796	5.77842	0.79417	-0.230458	0.202645	0.579719
miR-642	5.52551	6.12995	0.546381	-0.604439	0.204872	0.580576
miR-1274a	6.4106	6.18604	1.25178	0.224566	0.203766	0.580576
miR-195	7.91706	7.63827	1.32153	0.278794	0.2045	0.580576
miR-1909	6.86518	6.60741	1.29405	0.257774	0.206026	0.582025
miR-489	7.42973	6.88508	1.72402	0.544658	0.207944	0.585611
miR-409-3p	5.01378	5.36728	0.702224	-0.353503	0.209442	0.588
miR-449c*	4.98363	5.36728	0.681371	-0.383648	0.210355	0.588734
miR-138	5.54796	5.77842	0.79417	-0.230458	0.211079	0.588936
miR-1291	6.93579	6.34381	1.80756	0.591979	0.219483	0.590891
miR-384	6.00026	5.33691	1.94128	0.663347	0.218448	0.590891
miR-518f	6.12438	6.60485	0.618487	-0.480478	0.21785	0.590891
miR-107	8.25699	7.87115	1.47085	0.385841	0.219706	0.590891
miR-19b	8.01518	7.63827	1.45777	0.376906	0.213323	0.590891
miR-568	6.4106	5.6769	2.08278	0.733705	0.215629	0.590891
miR-216a	7.50692	6.71561	2.20628	0.79131	0.212772	0.590891
miR-1537	5.73363	5.5284	1.22781	0.205228	0.21998	0.590891
miR-572	5.54796	5.97256	0.654029	-0.424603	0.218208	0.590891
miR-320a	8.5892	9.15165	0.569811	-0.562451	0.218678	0.590891
miR-181d	5.36686	5.69466	0.72051	-0.327795	0.219988	0.590891
miR-675	6.92331	6.40487	1.6794	0.518439	0.220277	0.590891
miR-297	5.98261	6.37268	0.67701	-0.39007	0.214388	0.590891
miR-600	5.89653	6.34381	0.639363	-0.447283	0.221374	0.592078
miR-106a	6.86518	7.17876	0.730826	-0.31358	0.222369	0.592389
miR-487b	6.16756	6.71561	0.578075	-0.548052	0.222801	0.592389
miR-744	7.28068	7.73566	0.634459	-0.454983	0.227255	0.595933
miR-494	5.73363	6.12995	0.67279	-0.396322	0.227323	0.595933
miR-522*	7.37418	7.10726	1.30593	0.266912	0.22743	0.595933
miR-744*	5.70634	6.11226	0.666364	-0.40592	0.226083	0.595933
miR-302f	5.21076	5.77842	0.566854	-0.567654	0.226103	0.595933
miR-191	7.86201	8.14413	0.754188	-0.282113	0.230256	0.600548
miR-509-5p	8.04404	7.78216	1.29938	0.261886	0.23052	0.600548
miR-100*	6.24772	5.97256	1.31675	0.275163	0.233968	0.604305
miR-1308	5.54796	5.05682	1.63418	0.491141	0.232986	0.604305
miR-555	6.16517	5.6769	1.6295	0.488273	0.233536	0.604305
miR-217	7.2784	6.54035	2.09186	0.738052	0.236211	0.604914
miR-526b	5.70634	5.97256	0.766269	-0.266222	0.236202	0.604914
miR-449b*	7.11688	7.10574	1.0112	0.0111373	0.235324	0.604914
miR-103-2*	5.60871	5.77842	0.843915	-0.169704	0.237432	0.605078
miR-142-3p	5.64139	5.94849	0.735577	-0.3071	0.237614	0.605078
miR-653	5.45369	5.40088	1.05423	0.0528076	0.245748	0.607926
miR-1225-5p	6.25963	5.97256	1.33251	0.287067	0.242518	0.607926
miR-302e	5.16981	5.5284	0.698661	-0.358589	0.243878	0.607926
miR-1267	5.54796	5.82714	0.756399	-0.279187	0.241556	0.607926
miR-495	6.08505	5.77842	1.35884	0.306632	0.246146	0.607926
miR-876-5p	6.0781	5.94849	1.13838	0.129609	0.245325	0.607926
miR-135b*	6.38816	5.97256	1.51527	0.415597	0.24441	0.607926
miR-222	6.61294	6.40487	1.2313	0.208069	0.244458	0.607926
miR-890	5.80239	5.40088	1.49407	0.401506	0.246802	0.607926
miR-632	5.82435	5.43	1.48342	0.394352	0.244002	0.607926
miR-146b-3p	6.62535	6.12995	1.64116	0.495403	0.243673	0.607926
miR-652	6.95508	7.4942	0.583266	-0.539112	0.245756	0.607926
miR-365*	5.54796	5.36728	1.19803	0.180676	0.247553	0.60812
miR-485-3p	5.73363	5.16262	1.77005	0.571009	0.248284	0.608263
miR-1246	5.73363	6.54035	0.446319	-0.806721	0.250757	0.612661
miR-922	6.93579	6.80449	1.14032	0.131306	0.25361	0.617962
miR-149*	7.08716	7.17876	0.912464	-0.0916063	0.255301	0.620408
miR-28-3p	6.40087	5.77842	1.8635	0.622457	0.262095	0.621873
miR-432*	6.38816	5.82714	1.75245	0.561013	0.260648	0.621873
miR-500*	7.54898	7.33417	1.23962	0.214805	0.258597	0.621873
miR-338-5p	5.60871	5.05682	1.73654	0.551895	0.261431	0.621873
miR-381	6.63251	6.18604	1.56279	0.446472	0.256635	0.621873
miR-30d*	5.70634	6.18604	0.61897	-0.479699	0.2584	0.621873
miR-433	6.63251	6.11226	1.68245	0.520251	0.260231	0.621873
miR-1915	8.64591	8.58807	1.05954	0.0578376	0.261031	0.621873
miR-187	5.31045	5.77842	0.626275	-0.467966	0.25968	0.621873
miR-1202	7.86201	7.42335	1.55064	0.438667	0.26291	0.622174
miR-33b	7.62988	7.37463	1.29078	0.255245	0.267602	0.631626
miR-9	5.20799	4.90559	1.35311	0.302407	0.269598	0.634678
miR-579	5.64139	6.18604	0.580046	-0.544649	0.283607	0.63762
miR-1207-5p	8.48652	8.47005	1.0166	0.0164653	0.277255	0.63762
miR-484	7.23682	7.60653	0.690932	-0.369714	0.274387	0.63762
miR-146b-5p	5.82435	5.40088	1.52725	0.423471	0.283485	0.63762
miR-145*	6.12438	6.23905	0.891653	-0.114678	0.276522	0.63762
miR-18a	7.18839	6.91536	1.31394	0.273028	0.28402	0.63762
miR-363	6.38816	6.49319	0.900293	-0.105035	0.281252	0.63762
miR-924	5.31045	6.12995	0.440653	-0.819498	0.274887	0.63762
miR-499-5p	5.64139	5.97256	0.718082	-0.331172	0.282992	0.63762
miR-493	5.26421	5.5284	0.767829	-0.264188	0.283856	0.63762
miR-31*	7.85012	7.60543	1.27722	0.244689	0.282698	0.63762
miR-19b-1*	6.40087	5.8993	1.65132	0.501573	0.284249	0.63762
miR-551b	6.24964	6.37268	0.884223	-0.123046	0.28246	0.63762
miR-589*	6.25963	5.82714	1.54108	0.432483	0.282987	0.63762
miR-16	8.82685	9.19552	0.69165	-0.368675	0.277584	0.63762
miR-138-1*	6.76818	6.91536	0.86314	-0.147179	0.278117	0.63762
miR-542-3p	6.12438	5.97256	1.16395	0.151815	0.277007	0.63762
miR-1208	6.70151	6.11226	1.80265	0.589256	0.280089	0.63762
miR-1244	4.80319	5.05682	0.775982	-0.253626	0.275827	0.63762
miR-1231	6.76818	6.60485	1.17742	0.163326	0.28513	0.638013
miR-650	7.12435	7.47613	0.703436	-0.351778	0.290003	0.645721
miR-380*	6.47388	5.8993	1.77638	0.574576	0.289615	0.645721
miR-34a*	6.63251	6.40487	1.25563	0.227638	0.296059	0.645868
miR-148a*	5.60871	5.40088	1.231	0.20783	0.297894	0.645868
miR-302d	5.11172	5.5284	0.659236	-0.416673	0.296413	0.645868
miR-202*	6.51	6.60741	0.907182	-0.0974117	0.294478	0.645868
let-7f-1*	5.73363	5.82714	0.910721	-0.0935183	0.295949	0.645868
miR-372	5.83487	5.43	1.49911	0.404869	0.298191	0.645868
miR-671-3p	5.83487	5.43	1.49911	0.404869	0.299245	0.645868
miR-424*	6.24772	5.77842	1.59889	0.469308	0.293229	0.645868
miR-512-5p	6.4106	6.24571	1.17927	0.164896	0.298884	0.645868
miR-580	5.50989	5.82714	0.728149	-0.31725	0.298308	0.645868
miR-134	5.73363	6.18604	0.636092	-0.452412	0.299357	0.645868
miR-513a-5p	5.68206	5.36728	1.36996	0.314782	0.296754	0.645868
miR-146a	5.9133	5.8993	1.0141	0.0140012	0.298796	0.645868
miR-518d-5p	7.70682	7.30405	1.49596	0.402768	0.301227	0.646816
miR-2276	7.3569	7.00763	1.41804	0.349273	0.300659	0.646816
miR-505	5.07616	5.43	0.701988	-0.353839	0.304147	0.650881
miR-15b*	6.00026	5.36728	1.8832	0.632973	0.306191	0.650881
miR-196a*	6.61294	6.9535	0.71137	-0.340562	0.305244	0.650881
miR-581	5.52551	5.97256	0.639511	-0.447052	0.30684	0.650881
miR-29b	6.62535	6.44422	1.19857	0.181129	0.307397	0.650881
miR-96	6.83787	7.09532	0.773023	-0.257446	0.307441	0.650881
miR-759	7.37418	6.96227	1.5097	0.411908	0.309955	0.654671
miR-361-5p	6.00026	6.37268	0.68906	-0.372427	0.314135	0.660415
miR-506	5.82435	5.6769	1.15888	0.147454	0.313946	0.660415
miR-1908	6.73452	7.03627	0.739527	-0.301745	0.317778	0.661915
miR-508-5p	6.8326	6.63232	1.22175	0.200281	0.317154	0.661915
miR-548m	4.8227	4.54698	1.31748	0.275718	0.316057	0.661915
miR-10b	6.38816	5.97256	1.51527	0.415597	0.316427	0.661915
miR-361-3p	7.28068	7.36479	0.919328	-0.0841125	0.320797	0.666667
miR-425*	6.08505	6.24571	0.851582	-0.160659	0.322088	0.667815
miR-556-5p	6.54455	5.94849	1.81495	0.596059	0.329352	0.667869
miR-761	7.70682	7.37463	1.39401	0.332182	0.324725	0.667869
miR-1322	6.51	5.97256	1.71162	0.537437	0.327065	0.667869
miR-545*	5.84972	5.6769	1.18865	0.172817	0.327485	0.667869
miR-920	5.60871	5.69466	0.917644	-0.0859452	0.322878	0.667869
miR-545	6.95508	6.96227	0.992841	-0.00718471	0.327621	0.667869
miR-190b	5.16981	5.05682	1.11962	0.112992	0.328459	0.667869
miR-454	6.40087	6.18604	1.23966	0.214836	0.330979	0.667869
miR-362-5p	5.68206	6.24571	0.569132	-0.563644	0.329486	0.667869
miR-380	5.73363	5.52309	1.23434	0.21054	0.330443	0.667869
miR-7-1*	5.98261	5.77842	1.22654	0.204197	0.329625	0.667869
miR-1276	5.70634	5.36728	1.40362	0.339056	0.330396	0.667869
miR-567	6.08505	6.60741	0.593118	-0.522361	0.335559	0.675601
miR-1271	7.01334	6.80449	1.23226	0.208854	0.338326	0.678569
miR-136	6.12438	6.37268	0.780121	-0.248306	0.339285	0.678569
miR-1245	5.68206	5.75255	0.931936	-0.070491	0.339278	0.678569
miR-92a-2*	4.98363	5.43	0.639949	-0.446367	0.340263	0.679023
miR-132	6.08505	6.49319	0.664883	-0.408144	0.342536	0.679063
miR-502-3p	7.56619	7.40671	1.1729	0.159479	0.341966	0.679063
miR-1228*	8.28488	8.30006	0.984936	-0.0151783	0.342406	0.679063
miR-323-5p	6.08505	6.63232	0.578527	-0.54727	0.346854	0.685756
miR-411*	5.73363	6.01661	0.753529	-0.282987	0.34743	0.685756
miR-937	5.98261	6.23905	0.7738	-0.256441	0.355608	0.691846
miR-34c-3p	6.73452	6.91536	0.834571	-0.180837	0.355254	0.691846
miR-1258	5.16981	5.43	0.770903	-0.260192	0.35283	0.691846
miR-1284	5.36686	5.8993	0.587171	-0.532438	0.35138	0.691846
miR-582-5p	5.0508	5.6769	0.534674	-0.626098	0.354285	0.691846
miR-302d*	5.54796	5.77842	0.79417	-0.230458	0.354635	0.691846
miR-125b-2*	5.70634	5.94849	0.784938	-0.24215	0.355872	0.691846
miR-570	6.51	6.18604	1.38259	0.32396	0.358657	0.694686
miR-20a	5.9133	6.44422	0.588063	-0.530921	0.35887	0.694686
miR-362-3p	6.16756	6.24571	0.92483	-0.0781452	0.361476	0.696746
miR-921	5.73363	5.94849	0.806652	-0.214863	0.360793	0.696746
miR-802	5.9133	6.23905	0.721984	-0.325752	0.366804	0.704015
miR-196b*	7.54898	7.10574	1.55775	0.443241	0.366182	0.704015
miR-1237	7.02867	6.81814	1.23433	0.210527	0.367736	0.704087
miR-510	5.73363	6.34381	0.543248	-0.610189	0.368399	0.704087
let-7e*	5.52551	5.69466	0.844383	-0.169149	0.372929	0.70741
miR-1268	8.61352	8.52115	1.09678	0.0923771	0.374051	0.70741
miR-1914*	7.23682	7.10726	1.13832	0.129556	0.373531	0.70741
miR-186	5.07616	5.36728	0.747426	-0.29112	0.372166	0.70741
miR-377	6.97963	6.91536	1.06638	0.06427	0.37174	0.70741
miR-502-5p	5.11172	5.36728	0.774484	-0.255558	0.38758	0.708957
miR-548h	5.11172	5.29608	0.831636	-0.18436	0.386205	0.708957
miR-210	6.08505	6.60485	0.594636	-0.519806	0.388376	0.708957
miR-194*	5.98261	5.5284	1.57494	0.454215	0.385926	0.708957
miR-604	6.92331	6.40487	1.6794	0.518439	0.384546	0.708957
miR-2114	5.41032	5.82714	0.659136	-0.416825	0.388209	0.708957
miR-1180	5.89653	5.75255	1.15486	0.143977	0.376999	0.708957
miR-614	5.82435	5.65453	1.18509	0.169818	0.377003	0.708957
let-7g	5.11172	5.5284	0.659236	-0.416673	0.381736	0.708957
miR-371-3p	5.83487	6.60485	0.46302	-0.769984	0.380346	0.708957
miR-584	5.80239	5.05682	2.10765	0.745572	0.388358	0.708957
miR-130b*	5.11172	5.5284	0.659236	-0.416673	0.380402	0.708957
miR-589	6.25963	6.01661	1.27509	0.243014	0.382841	0.708957
miR-193a-3p	7.03422	6.9535	1.08406	0.0807149	0.388985	0.708957
let-7a-2*	6.48713	6.44422	1.04384	0.0429069	0.378594	0.708957
miR-127-5p	7.03422	6.80449	1.25826	0.229731	0.379835	0.708957
miR-532-3p	7.76218	7.4942	1.30733	0.267984	0.380963	0.708957
miR-658	5.50989	5.52309	0.986895	-0.0131912	0.387175	0.708957
miR-155	5.89653	5.43	1.59445	0.466531	0.390515	0.710312
miR-199b-5p	5.16981	5.40088	0.793681	-0.231073	0.393973	0.712202
miR-488	4.98363	5.43	0.639949	-0.446367	0.394705	0.712202
miR-296-5p	7.8939	7.70933	1.2027	0.184567	0.392469	0.712202
miR-135b	5.0508	4.77618	1.31604	0.274625	0.394665	0.712202
miR-22	7.03422	7.10726	0.929559	-0.0730455	0.398857	0.71826
miR-27b	6.97963	7.4942	0.597759	-0.514567	0.400118	0.719099
miR-369-5p	5.68206	5.40088	1.32469	0.281182	0.404715	0.719382
miR-542-5p	6.3255	6.18604	1.14965	0.139458	0.403196	0.719382
miR-10a*	5.70634	6.01661	0.733246	-0.310275	0.403222	0.719382
miR-34c-5p	5.98261	5.94849	1.03471	0.0341239	0.401988	0.719382
miR-638	7.69181	7.09532	1.81573	0.596488	0.404191	0.719382
miR-373	5.11172	5.40088	0.748894	-0.289157	0.40505	0.719382
miR-29a	6.80517	6.44422	1.43468	0.360944	0.406962	0.721359
miR-516b	5.82435	6.11226	0.749832	-0.287906	0.408625	0.722891
miR-199a-3p	6.62535	6.12995	1.64116	0.495403	0.411096	0.723017
miR-331-3p	7.32965	6.91536	1.5133	0.414294	0.410698	0.723017
miR-345	6.47388	6.63232	0.853473	-0.158441	0.409706	0.723017
miR-133a	5.70634	5.94849	0.784938	-0.24215	0.412347	0.723809
miR-199a-5p	5.70634	5.69466	1.01175	0.0116814	0.41707	0.729267
miR-34a	5.82435	5.36728	1.57944	0.457071	0.416263	0.729267
miR-221*	6.73452	7.10574	0.689895	-0.371216	0.418365	0.73012
let-7g*	7.11688	6.81814	1.34815	0.298733	0.42122	0.733686
miR-182	6.24772	6.9535	0.493724	-0.70578	0.423064	0.735006
miR-631	7.11688	6.80449	1.36668	0.312388	0.423604	0.735006
miR-129*	5.70634	5.6769	1.02988	0.0294393	0.425394	0.736698
miR-517a	5.68206	5.6769	1.00518	0.00516472	0.426888	0.737872
miR-550*	6.25963	6.11226	1.15878	0.147369	0.429207	0.740465
miR-1181	7.2286	7.54267	0.730471	-0.314066	0.432833	0.742814
miR-513b	5.9133	6.01661	0.901846	-0.103312	0.432377	0.742814
miR-548q	6.93579	6.60741	1.38872	0.328384	0.433034	0.742814
miR-127-3p	6.24964	6.12995	1.12715	0.119689	0.437646	0.743168
miR-412	5.89653	5.82714	1.07185	0.0693878	0.436231	0.743168
miR-2115	7.2286	6.96227	1.30517	0.266336	0.435148	0.743168
miR-553	5.26421	5.14562	1.1259	0.118587	0.438173	0.743168
miR-17	7.32965	7.30405	1.02593	0.025604	0.436864	0.743168
miR-491-3p	6.54455	6.18604	1.4312	0.35851	0.436435	0.743168
miR-187*	6.63251	6.9535	0.725428	-0.320994	0.441022	0.744338
miR-337-5p	5.80239	5.94849	0.864071	-0.1461	0.44016	0.744338
miR-374b*	5.54796	5.36728	1.19803	0.180676	0.442156	0.744338
miR-517c	5.26421	5.5284	0.767829	-0.264188	0.441857	0.744338
miR-525-5p	6.54455	6.40487	1.1499	0.139675	0.443818	0.745747
miR-30c-2*	5.89653	5.82714	1.07185	0.0693878	0.448456	0.7466
miR-424	7.23682	6.78716	1.56779	0.449664	0.446895	0.7466
miR-449c	5.45369	5.14562	1.36079	0.308067	0.446048	0.7466
miR-1289	7.17728	7.17876	0.998518	-0.0014828	0.448243	0.7466
miR-326	7.03422	6.7203	1.36878	0.313917	0.447512	0.7466
miR-194	6.86518	7.03627	0.842752	-0.171082	0.450123	0.746626
miR-369-3p	5.70634	5.36728	1.40362	0.339056	0.449966	0.746626
miR-21	6.62535	6.34381	1.32516	0.281536	0.452014	0.74839
miR-599	5.50989	5.94849	0.644943	-0.438594	0.460776	0.750525
miR-7-2*	5.83487	5.43	1.49911	0.404869	0.458279	0.750525
miR-1324	7.01334	7.09532	0.921292	-0.0819784	0.456563	0.750525
miR-605	5.31045	5.40088	0.913536	-0.0904323	0.459892	0.750525
miR-551b*	5.50989	5.65453	0.865333	-0.14464	0.460717	0.750525
miR-342-3p	7.50085	7.68772	0.829545	-0.186878	0.459128	0.750525
miR-590-5p	6.92331	6.49319	1.53744	0.430119	0.459617	0.750525
miR-203	5.41032	5.94849	0.583816	-0.538169	0.456218	0.750525
miR-663	7.91616	7.63827	1.32034	0.277892	0.457127	0.750525
miR-132*	5.16981	4.77618	1.48236	0.393632	0.462786	0.751092
miR-143	6.73452	6.78716	0.948727	-0.052634	0.462647	0.751092
miR-33b*	7.32965	7.03127	1.34767	0.29838	0.466774	0.754855
miR-1306	5.36686	5.69466	0.72051	-0.327795	0.466159	0.754855
miR-125a-3p	5.35897	5.21126	1.15918	0.147711	0.469438	0.757807
miR-2277	6.89487	6.54035	1.4255	0.354521	0.474203	0.763664
miR-18b*	6.40087	6.78716	0.679578	-0.386283	0.476089	0.763664
miR-943	5.70634	5.97256	0.766269	-0.266222	0.475503	0.763664
miR-942	5.68206	5.36728	1.36996	0.314782	0.476445	0.763664
miR-30e*	5.36686	5.27296	1.09845	0.0939043	0.477507	0.764011
miR-200a	6.83787	6.54035	1.34652	0.297527	0.481754	0.766736
miR-15b	8.39891	8.59715	0.820176	-0.198237	0.481479	0.766736
miR-219-5p	5.82435	5.94849	0.88326	-0.124136	0.481699	0.766736
miR-518c*	5.98261	6.12995	0.863005	-0.147335	0.483409	0.768016
miR-718	7.45972	7.54267	0.920398	-0.0829495	0.485227	0.769209
miR-1185	5.68206	5.36728	1.36996	0.314782	0.485861	0.769209
miR-106b*	7.49942	7.70933	0.810651	-0.209917	0.489522	0.770954
miR-147	5.73363	5.97256	0.787466	-0.238935	0.488721	0.770954
miR-149	6.08505	6.23905	0.857267	-0.154006	0.488889	0.770954
miR-2054	6.00026	5.94849	1.05313	0.0517667	0.491706	0.771706
miR-520a-5p	6.8326	6.49319	1.40411	0.339407	0.490855	0.771706
miR-454*	5.11172	5.36728	0.774484	-0.255558	0.492587	0.771749
miR-453	5.31045	5.5284	0.804167	-0.217948	0.494618	0.77359
miR-1910	5.98261	6.18604	0.815931	-0.203425	0.496497	0.775188
miR-874	7.2784	7.09532	1.20091	0.183079	0.497477	0.775377
miR-33a*	6.24964	6.44422	0.823176	-0.194585	0.499941	0.776592
miR-224	6.0781	6.18604	0.897681	-0.10794	0.499974	0.776592
miR-323-3p	5.52551	5.40088	1.13273	0.124626	0.518892	0.779846
miR-619	5.98261	5.56322	1.52103	0.41939	0.503167	0.779846
miR-944	5.35897	5.16262	1.21696	0.196355	0.52026	0.779846
miR-649	5.41032	5.36728	1.04398	0.0430372	0.513149	0.779846
miR-1224-5p	5.36686	5.40088	0.966552	-0.03402	0.513115	0.779846
miR-154*	5.70634	6.18604	0.61897	-0.479699	0.524498	0.779846
let-7a*	5.60871	5.65453	0.955211	-0.045823	0.524266	0.779846
miR-376b	6.12438	6.24571	0.88574	-0.121332	0.504034	0.779846
miR-186*	7.02867	6.71561	1.3676	0.313055	0.515156	0.779846
miR-1470	7.37418	7.09532	1.32162	0.278856	0.5125	0.779846
miR-548j	5.0508	5.05682	0.994002	-0.00601576	0.516282	0.779846
miR-518c	6.3255	5.97256	1.42324	0.352935	0.516732	0.779846
miR-302b	5.54796	5.43	1.1252	0.117957	0.520269	0.779846
miR-450b-5p	6.40087	6.44422	0.957577	-0.0433491	0.5221	0.779846
miR-764	6.25963	5.97256	1.33251	0.287067	0.519943	0.779846
miR-511	5.64139	6.11226	0.624459	-0.47087	0.524297	0.779846
miR-183*	5.54796	5.69466	0.863553	-0.1467	0.51476	0.779846
miR-519a	5.70634	5.69466	1.01175	0.0116814	0.522638	0.779846
miR-200c	5.9885	5.97256	1.01607	0.0159424	0.522165	0.779846
miR-374a	5.98261	5.97256	1.0101	0.0100519	0.508151	0.779846
miR-548b-3p	5.9885	5.82714	1.17511	0.161359	0.506904	0.779846
miR-1275	5.73363	5.94849	0.806652	-0.214863	0.510612	0.779846
miR-549	5.9133	5.97256	0.942463	-0.059259	0.524205	0.779846
miR-33a	6.67912	6.78716	0.8976	-0.108031	0.513904	0.779846
miR-324-5p	7.46373	7.54267	0.924095	-0.0789403	0.507155	0.779846
let-7f-2*	5.35897	5.77842	0.657412	-0.419444	0.509723	0.779846
miR-675*	5.89653	6.11226	0.805956	-0.215727	0.526397	0.781383
miR-141	5.73363	5.97256	0.787466	-0.238935	0.53242	0.789029
miR-518a-5p	7.56619	7.42335	1.15355	0.14284	0.534583	0.790938
miR-661	5.89653	6.40487	0.601493	-0.50834	0.535877	0.791557
miR-449b	5.45369	5.69466	0.785867	-0.240968	0.538566	0.794231
miR-214*	5.89653	6.23905	0.709978	-0.342522	0.542037	0.798048
miR-518d-3p	6.51	6.44422	1.06799	0.0657758	0.545475	0.801329
miR-888*	6.4106	6.24571	1.17927	0.164896	0.546038	0.801329
miR-662	5.82435	5.69466	1.13848	0.129696	0.548855	0.801559
miR-1251	7.28068	7.00763	1.31396	0.273044	0.548349	0.801559
miR-181a*	6.38816	6.44422	0.945478	-0.0560648	0.548078	0.801559
miR-411	6.00026	5.94849	1.05313	0.0517667	0.551196	0.803679
miR-934	6.38816	6.18604	1.22399	0.20212	0.553955	0.803965
miR-626	5.73363	5.94849	0.806652	-0.214863	0.560286	0.803965
miR-200a*	6.08505	5.94849	1.14632	0.13656	0.560018	0.803965
miR-376a*	5.54796	5.65453	0.898906	-0.106577	0.559859	0.803965
miR-1826	7.54094	7.60543	0.937541	-0.0644945	0.558906	0.803965
miR-1827	5.73363	5.65453	1.0823	0.0790909	0.556549	0.803965
miR-96*	6.93579	6.7203	1.24047	0.215492	0.556697	0.803965
miR-515-5p	7.28068	7.17876	1.10729	0.101911	0.556274	0.803965
miR-198	5.9133	5.69466	1.24439	0.218644	0.553903	0.803965
miR-147b	5.41032	5.52309	0.893359	-0.112767	0.559449	0.803965
miR-337-3p	5.16113	5.5284	0.692627	-0.367264	0.561345	0.804209
miR-29b-2*	5.54796	5.82714	0.756399	-0.279187	0.564082	0.805577
miR-640	6.74317	6.40487	1.40256	0.338301	0.563438	0.805577
miR-891a	7.06973	7.09532	0.974739	-0.0255855	0.565507	0.806338
miR-1179	5.31045	5.36728	0.944752	-0.0568325	0.566803	0.806913
miR-497*	7.03422	7.47613	0.642806	-0.441912	0.573311	0.811068
miR-378*	5.70634	5.69466	1.01175	0.0116814	0.570623	0.811068
miR-192*	6.74317	6.71561	1.02794	0.0275592	0.571541	0.811068
miR-548e	5.83487	5.97256	0.871368	-0.13769	0.572959	0.811068
miR-106b	6.40087	6.71561	0.729978	-0.314741	0.5752	0.812469
miR-543	5.73363	5.5284	1.22781	0.205228	0.579887	0.814852
miR-624	6.3255	5.6769	1.91285	0.648596	0.579763	0.814852
miR-624*	5.54796	5.36728	1.19803	0.180676	0.578934	0.814852
miR-1914	6.24964	6.23905	1.01064	0.0105829	0.580492	0.814852
miR-215	6.08505	5.8993	1.20412	0.185748	0.585454	0.820544
miR-609	5.35897	5.16262	1.21696	0.196355	0.588049	0.822905
miR-561	5.52551	5.82714	0.739607	-0.301636	0.593093	0.824856
miR-431*	5.68206	5.82714	0.864953	-0.14508	0.590415	0.824856
miR-219-1-3p	5.45369	5.6769	0.799947	-0.22321	0.59255	0.824856
miR-298	7.20077	7.24099	0.96058	-0.0402182	0.592042	0.824856
miR-938	6.62535	6.49319	1.14129	0.132159	0.596211	0.827126
miR-606	6.3255	6.24571	1.08306	0.079788	0.596555	0.827126
miR-367*	5.98261	6.37268	0.67701	-0.39007	0.600298	0.82977
miR-708	5.82435	5.94849	0.88326	-0.124136	0.599754	0.82977
miR-124	7.02867	6.91536	1.11998	0.11331	0.602782	0.831931
miR-563	5.36686	5.40088	0.966552	-0.03402	0.604652	0.83324
miR-622	6.0781	6.34381	0.766656	-0.265717	0.607516	0.833375
miR-512-3p	5.60871	5.5284	1.08363	0.0803144	0.607251	0.833375
miR-1225-3p	7.62988	7.37463	1.29078	0.255245	0.606728	0.833375
miR-1255b	5.9885	5.5284	1.58424	0.460105	0.609677	0.835073
miR-140-5p	5.50989	5.36728	1.15328	0.142613	0.61475	0.839477
let-7i	4.98363	5.27296	0.74877	-0.289324	0.614152	0.839477
miR-592	5.70634	5.43	1.31829	0.276338	0.616686	0.840688
miR-24	8.25699	8.11068	1.15755	0.146309	0.617496	0.840688
miR-1255a	5.9133	5.82714	1.08998	0.0861573	0.622878	0.841553
miR-520f	5.0508	5.05682	0.994002	-0.00601576	0.627834	0.841553
miR-616*	5.82435	5.97256	0.862252	-0.148208	0.626425	0.841553
miR-504	5.68206	5.82714	0.864953	-0.14508	0.626783	0.841553
miR-371-5p	5.98261	5.52309	1.58332	0.459527	0.624335	0.841553
miR-615-3p	5.64139	5.94849	0.735577	-0.3071	0.627446	0.841553
miR-575	7.23682	7.10726	1.13832	0.129556	0.629303	0.841553
miR-644	5.98261	6.11226	0.878406	-0.129646	0.628727	0.841553
miR-628-5p	6.24772	6.18604	1.06363	0.0616862	0.628998	0.841553
miR-544	5.68206	5.60035	1.08515	0.0817176	0.626057	0.841553
miR-223*	5.80239	5.94849	0.864071	-0.1461	0.622809	0.841553
miR-202	5.31045	5.52309	0.80845	-0.212636	0.624171	0.841553
miR-448	6.54455	6.24571	1.34829	0.29884	0.630949	0.842508
miR-18b	6.24964	6.23905	1.01064	0.0105829	0.634972	0.843326
miR-188-5p	7.13852	6.91536	1.25003	0.223164	0.635293	0.843326
miR-886-3p	5.35897	5.27296	1.08982	0.0860143	0.633855	0.843326
miR-885-3p	6.89487	6.60741	1.33303	0.287458	0.635206	0.843326
miR-888	5.36686	5.43	0.938813	-0.0631389	0.63916	0.843504
miR-421	5.83487	6.0738	0.787473	-0.238927	0.63851	0.843504
miR-99a*	5.9133	5.97256	0.942463	-0.059259	0.638218	0.843504
miR-520a-3p	5.31045	5.6769	0.693191	-0.36645	0.636933	0.843504
miR-1277	6.40087	6.40487	0.996009	-0.00399891	0.642056	0.846091
miR-578	5.41032	5.6769	0.765995	-0.26658	0.644492	0.848065
miR-191*	6.12438	6.11226	1.01219	0.0121173	0.651877	0.855527
miR-181c	6.12438	6.11226	1.01219	0.0121173	0.652055	0.855527
miR-216b	6.97963	6.44422	1.70814	0.535407	0.653257	0.855862
miR-875-3p	5.68206	5.77842	0.908144	-0.0963519	0.656276	0.857332
miR-184	5.64139	5.69466	0.948126	-0.0532684	0.656234	0.857332
miR-892a	5.01378	5.01983	0.993963	-0.00605531	0.657254	0.85737
miR-625*	7.79618	7.60653	1.20882	0.189647	0.658253	0.857436
miR-587	5.60871	5.94849	0.711929	-0.339777	0.659263	0.857517
miR-299-5p	5.36686	5.69466	0.72051	-0.327795	0.674624	0.865659
miR-1248	5.60871	5.36728	1.27307	0.24143	0.673182	0.865659
miR-1253	6.33145	5.8993	1.54056	0.432148	0.670714	0.865659
miR-1263	5.83487	6.24571	0.663095	-0.410837	0.668836	0.865659
miR-770-5p	6.3255	6.24571	1.08306	0.079788	0.666538	0.865659
miR-193b	6.86518	7.10726	0.784994	-0.24208	0.675835	0.865659
miR-208b	6.24772	6.04317	1.22698	0.204558	0.670917	0.865659
miR-941	6.63251	6.23905	1.48209	0.393456	0.673153	0.865659
miR-105*	5.45369	5.5284	0.928014	-0.0747081	0.670671	0.865659
miR-181b	5.50989	5.82714	0.728149	-0.31725	0.676056	0.865659
miR-19a*	5.98261	5.94849	1.03471	0.0341239	0.675241	0.865659
miR-875-5p	5.52551	5.77842	0.77654	-0.252908	0.677838	0.865954
let-7d*	5.80239	5.6769	1.1337	0.125489	0.678203	0.865954
miR-30a	5.98261	5.97256	1.0101	0.0100519	0.680057	0.867044
miR-325	5.82435	5.36728	1.57944	0.457071	0.680974	0.867044
miR-519b-3p	5.54796	5.36728	1.19803	0.180676	0.684383	0.868936
miR-556-3p	5.41032	5.5284	0.888627	-0.118078	0.683467	0.868936
miR-338-3p	7.02867	6.80449	1.2513	0.224182	0.686178	0.869993
miR-377*	4.80319	4.89645	0.910959	-0.0932578	0.68779	0.87071
miR-518e	6.38816	6.7203	0.717384	-0.332144	0.689285	0.87071
miR-891b	6.8326	6.60485	1.25576	0.227744	0.689633	0.87071
miR-150	6.47388	6.40487	1.07144	0.0690048	0.693356	0.87419
miR-635	6.93579	6.88508	1.05203	0.0507183	0.695772	0.874795
miR-140-3p	7.85012	7.89171	0.959269	-0.0415838	0.695197	0.874795
miR-2116*	6.95508	6.78716	1.18285	0.167928	0.699146	0.875777
miR-576-5p	4.8227	4.75892	1.06586	0.0637826	0.699219	0.875777
miR-150*	6.61294	6.60485	1.00812	0.00808689	0.699459	0.875777
miR-500	5.54796	5.36728	1.19803	0.180676	0.706801	0.879219
miR-877	6.0781	5.97256	1.11131	0.105537	0.70763	0.879219
miR-27b*	6.25963	6.37268	0.893102	-0.113055	0.708044	0.879219
miR-379*	6.08505	5.94849	1.14632	0.13656	0.707576	0.879219
miR-221	5.50989	5.40088	1.11518	0.109013	0.705403	0.879219
miR-548c-5p	5.21076	5.21126	0.999501	-0.00049903	0.705003	0.879219
miR-222*	6.24964	6.18604	1.06567	0.0635992	0.71138	0.880194
miR-1269	5.70634	5.6769	1.02988	0.0294393	0.713888	0.880194
miR-1250	5.41032	5.36728	1.04398	0.0430372	0.712818	0.880194
miR-598	5.70634	5.65453	1.05317	0.0518035	0.71467	0.880194
miR-521	6.24772	6.18604	1.06363	0.0616862	0.711174	0.880194
miR-139-3p	6.33145	5.97256	1.43174	0.358888	0.712016	0.880194
miR-1298	5.82435	5.65453	1.18509	0.169818	0.718579	0.883804
miR-541*	5.16981	5.27296	0.901993	-0.103149	0.7213	0.885626
miR-20b	6.92331	6.60485	1.375	0.318457	0.72202	0.885626
miR-519c-3p	5.73363	5.94849	0.806652	-0.214863	0.724619	0.886711
miR-2053	5.52551	5.36728	1.17143	0.158226	0.724867	0.886711
miR-657	6.51	6.40487	1.11085	0.105126	0.726495	0.887502
miR-525-3p	6.3255	6.23905	1.09029	0.0864418	0.730328	0.89059
miR-566	6.61294	6.37268	1.27158	0.240259	0.730993	0.89059
miR-1302	5.64139	5.52309	1.12559	0.118303	0.734131	0.890701
miR-199b-3p	6.3255	6.39456	0.933267	-0.0690643	0.733007	0.890701
miR-2115*	6.62535	6.7203	0.909418	-0.094951	0.735025	0.890701
miR-1226	6.00026	5.97256	1.02808	0.0276948	0.73405	0.890701
miR-208a	6.25963	6.40487	0.864811	-0.145244	0.740417	0.895407
miR-192	6.33145	6.40487	0.929208	-0.0734232	0.74089	0.895407
miR-1915*	5.73363	5.77842	0.956198	-0.04479	0.743792	0.896881
miR-18a*	6.24964	6.23905	1.01064	0.0105829	0.744094	0.896881
miR-485-5p	6.0781	5.97256	1.11131	0.105537	0.747846	0.899605
miR-10a	5.98261	6.18604	0.815931	-0.203425	0.748344	0.899605
miR-300	5.60871	5.97256	0.694996	-0.363849	0.749731	0.900075
miR-196b	4.8227	4.61779	1.22742	0.204912	0.751466	0.900962
miR-20b*	6.4106	6.23905	1.18714	0.17155	0.755511	0.904612
miR-520d-5p	5.9133	6.18604	0.761294	-0.272736	0.760624	0.909529
miR-656	5.89653	5.77842	1.12537	0.118116	0.762046	0.910026
miR-663b	6.63251	6.63232	1.00019	0.000191879	0.771465	0.915927
miR-1539	6.56107	6.12995	1.53899	0.431127	0.775724	0.915927
miR-939	5.70634	5.77842	0.930459	-0.0720773	0.77712	0.915927
miR-767-3p	6.16756	6.11226	1.05686	0.0553038	0.776759	0.915927
miR-100	6.16517	5.97256	1.21241	0.192611	0.771913	0.915927
miR-509-3p	4.8227	4.90136	0.92436	-0.0786535	0.775008	0.915927
miR-27a*	6.0781	5.94849	1.13838	0.129609	0.772199	0.915927
miR-1207-3p	5.82435	5.77842	1.04701	0.0459369	0.775955	0.915927
miR-633	5.98261	6.37268	0.67701	-0.39007	0.775162	0.915927
miR-517*	7.28389	7.17711	1.11268	0.106774	0.77503	0.915927
miR-138-2*	6.0781	5.97256	1.11131	0.105537	0.778691	0.916584
miR-2113	5.26421	5.6769	0.661868	-0.41269	0.779727	0.91661
miR-135a	4.8227	5.01983	0.821082	-0.197132	0.787283	0.9232
miR-601	5.11172	5.27296	0.851094	-0.161233	0.788584	0.9232
miR-376c	5.9133	5.94849	0.965425	-0.035187	0.787653	0.9232
miR-302c*	5.31045	5.43	0.887319	-0.119551	0.789418	0.9232
miR-940	7.78013	7.72696	1.05461	0.053168	0.790538	0.923316
miR-1303	5.98261	5.6769	1.35759	0.305713	0.794395	0.925436
miR-571	5.80239	5.6769	1.1337	0.125489	0.794401	0.925436
miR-29a*	5.07616	5.52309	0.639592	-0.446924	0.802873	0.928204
miR-1911	5.45369	5.36728	1.09025	0.0864074	0.806834	0.928204
miR-628-3p	5.52551	5.94849	0.655092	-0.42298	0.800265	0.928204
miR-429	5.36686	5.82714	0.631105	-0.460282	0.803045	0.928204
miR-330-5p	5.41032	5.43	0.980511	-0.0196815	0.808409	0.928204
miR-887	6.86518	6.60485	1.29736	0.26033	0.806766	0.928204
miR-583	6.00026	6.24571	0.782351	-0.245452	0.80971	0.928204
miR-1206	5.98261	6.01661	0.966571	-0.0340008	0.799495	0.928204
miR-29c	5.98261	6.11226	0.878406	-0.129646	0.80756	0.928204
miR-30a*	6.08505	6.11226	0.973156	-0.0272104	0.810125	0.928204
miR-548k	5.68206	5.27296	1.50547	0.409106	0.809242	0.928204
miR-26b	5.60871	5.6769	0.934086	-0.0681873	0.807688	0.928204
miR-1256	5.9133	5.77842	1.14441	0.134886	0.801958	0.928204
miR-374b	6.24964	5.97256	1.31927	0.277076	0.819656	0.936892
miR-518e*	6.86518	6.9535	0.915469	-0.0883193	0.819781	0.936892
miR-7	5.07616	4.75892	1.37334	0.317242	0.82362	0.938906
miR-1297	5.60871	5.65453	0.955211	-0.045823	0.82335	0.938906
miR-103-as	7.2286	7.36479	0.872682	-0.136184	0.831137	0.945155
miR-520c-3p	5.36686	5.21126	1.16836	0.155601	0.832072	0.945155
miR-214	8.95601	9.18629	0.794313	-0.230278	0.833734	0.945155
miR-370	5.70634	5.94849	0.784938	-0.24215	0.836409	0.945155
miR-23b*	5.68206	5.65453	1.02791	0.0275289	0.837325	0.945155
miR-1183	6.40087	6.40487	0.996009	-0.00399891	0.833593	0.945155
miR-523	6.73452	6.80449	0.932426	-0.0699658	0.837409	0.945155
miR-185*	5.52551	5.6769	0.859512	-0.151391	0.837466	0.945155
miR-548l	4.80319	4.48281	1.37765	0.320379	0.841063	0.946851
miR-873	6.4106	6.49319	0.92073	-0.0825879	0.840641	0.946851
miR-16-1*	5.98261	6.23905	0.7738	-0.256441	0.844618	0.94967
miR-320d	5.82435	5.97256	0.862252	-0.148208	0.851395	0.952932
miR-496	6.0781	6.40487	0.721246	-0.326774	0.851735	0.952932
miR-1292	6.16756	5.94849	1.24492	0.219074	0.850201	0.952932
miR-516a-3p	5.82435	5.69466	1.13848	0.129696	0.84974	0.952932
miR-22*	5.50989	5.43	1.08317	0.0798939	0.853322	0.953429
miR-137	6.74317	6.54035	1.22486	0.202826	0.85429	0.953429
miR-524-5p	5.9885	5.75255	1.26611	0.235948	0.857401	0.955722
miR-144	6.56107	6.60741	0.954722	-0.0463349	0.858878	0.956189
miR-548i	4.98363	5.05682	0.929431	-0.073183	0.860023	0.956286
miR-363*	6.25963	6.49319	0.791707	-0.233564	0.865198	0.957331
miR-487a	6.08505	6.01661	1.07083	0.0684349	0.86365	0.957331
miR-410	6.12438	6.01661	1.11378	0.107763	0.86308	0.957331
miR-99b*	6.38816	6.11226	1.31771	0.275899	0.865095	0.957331
miR-190	5.11172	5.01983	1.09624	0.0918902	0.86659	0.957698
miR-455-5p	5.73363	6.01661	0.753529	-0.282987	0.870731	0.961099
miR-135a*	5.20799	5.05682	1.1632	0.151178	0.873008	0.961265
miR-630	5.35897	5.5284	0.84415	-0.169426	0.872691	0.961265
miR-1227	6.25963	6.11226	1.15878	0.147369	0.876908	0.963214
miR-620	5.50989	5.43	1.08317	0.0798939	0.876872	0.963214
miR-23a*	5.36686	5.36728	0.99958	-0.000420248	0.878113	0.963366
miR-655	5.68206	5.6769	1.00518	0.00516472	0.887603	0.964149
miR-1252	5.31045	5.82714	0.596489	-0.516695	0.883249	0.964149
miR-99a	5.73363	5.46475	1.30849	0.268873	0.885926	0.964149
miR-585	5.20799	5.27296	0.937102	-0.0649626	0.888161	0.964149
miR-148b*	6.12438	5.97256	1.16395	0.151815	0.880758	0.964149
miR-551a	6.3255	6.34381	0.981847	-0.0183194	0.882112	0.964149
miR-200b	5.98261	5.94849	1.03471	0.0341239	0.884071	0.964149
miR-126*	5.35897	5.16262	1.21696	0.196355	0.888425	0.964149
miR-1305	6.70151	6.23905	1.58798	0.462461	0.885571	0.964149
miR-636	6.83787	6.9535	0.890805	-0.11563	0.889912	0.964605
miR-668	5.9133	6.11226	0.819585	-0.198957	0.896299	0.96742
miR-647	6.67912	6.63232	1.04792	0.0468071	0.89679	0.96742
miR-639	6.24772	6.11226	1.14507	0.135465	0.893976	0.96742
miR-25*	6.0781	6.12995	0.949471	-0.0518503	0.89564	0.96742
miR-517b	5.36686	5.27296	1.09845	0.0939043	0.900798	0.970586
miR-769-5p	5.70634	5.82714	0.886206	-0.120806	0.902112	0.970844
miR-548c-3p	5.52551	5.6769	0.859512	-0.151391	0.904001	0.971721
miR-220b	6.38816	6.11226	1.31771	0.275899	0.91278	0.976548
miR-1233	6.70151	6.7203	0.981389	-0.0187867	0.913893	0.976548
miR-146a*	6.80517	6.78716	1.01817	0.0180101	0.913558	0.976548
miR-1975	8.26646	8.48651	0.802477	-0.220051	0.912615	0.976548
miR-205*	5.31045	5.40088	0.913536	-0.0904323	0.91154	0.976548
miR-1247	6.47388	6.37268	1.10649	0.101194	0.915897	0.977533
miR-1468	5.45369	5.52309	0.932957	-0.0693964	0.919788	0.977538
miR-2116	5.70634	5.82714	0.886206	-0.120806	0.91757	0.977538
miR-1254	6.74317	6.71561	1.02794	0.0275592	0.923214	0.977538
miR-1243	5.89653	6.01661	0.886848	-0.120081	0.923587	0.977538
miR-17*	7.69185	7.63827	1.05504	0.0535826	0.922514	0.977538
miR-92b*	6.80517	6.63232	1.18869	0.172848	0.92398	0.977538
miR-610	5.9133	5.8993	1.0141	0.0140012	0.924552	0.977538
miR-99b	7.65546	8.06655	0.662931	-0.411084	0.921828	0.977538
miR-340	6.08505	5.97256	1.11906	0.112488	0.929916	0.978188
miR-526b*	5.16981	5.01983	1.1618	0.149974	0.930221	0.978188
miR-539	5.16981	4.89645	1.31437	0.27336	0.931017	0.978188
miR-32*	5.28734	5.27296	1.01448	0.0143782	0.927749	0.978188
miR-130a*	6.24772	6.12995	1.12499	0.117776	0.931477	0.978188
miR-886-5p	6.0781	5.97256	1.11131	0.105537	0.931659	0.978188
miR-513c	5.31045	5.52309	0.80845	-0.212636	0.933526	0.979011
miR-9*	6.33145	5.94849	1.46662	0.38296	0.937868	0.980342
let-7b*	5.31045	5.36728	0.944752	-0.0568325	0.939133	0.980342
miR-1278	6.24772	5.82714	1.52284	0.420579	0.938368	0.980342
miR-1264	5.36686	5.52309	0.855368	-0.156224	0.936947	0.980342
miR-383	6.08505	5.82714	1.29421	0.257904	0.94174	0.980344
miR-30d	6.86518	7.03627	0.842752	-0.171082	0.942973	0.980344
miR-374a*	5.41032	5.27296	1.14724	0.137362	0.943472	0.980344
miR-335	6.93579	6.78716	1.16025	0.148638	0.942542	0.980344
miR-486-3p	7.2286	6.96227	1.30517	0.266336	0.945933	0.981013
miR-1273	6.8326	6.78716	1.04649	0.0454431	0.948421	0.981013
miR-220c	6.80517	6.71561	1.09368	0.0895517	0.948457	0.981013
miR-181a-2*	6.0781	5.77842	1.34943	0.299682	0.946639	0.981013
miR-1538	6.48713	6.49319	0.993955	-0.00606287	0.951485	0.981898
miR-660	6.51	6.71561	0.814146	-0.205616	0.951423	0.981898
miR-365	5.9133	6.11226	0.819585	-0.198957	0.953487	0.982841
miR-559	5.64139	5.21126	1.53745	0.430128	0.958912	0.987308
miR-181a	6.48713	6.60485	0.88894	-0.117725	0.962671	0.990051
miR-136*	5.89653	5.97256	0.92679	-0.0760286	0.963936	0.990225
miR-129-3p	6.56107	6.63232	0.931235	-0.0712431	0.96665	0.991886
miR-523*	7.08716	6.78716	1.34986	0.300002	0.96853	0.992688
miR-26a-1*	5.35897	5.16262	1.21696	0.196355	0.971316	0.994416
miR-758	5.50989	5.65453	0.865333	-0.14464	0.973202	0.99522
miR-603	7.28389	7.47613	0.825106	-0.192243	0.977231	0.997064
miR-548n	5.52551	5.6769	0.859512	-0.151391	0.983663	0.997064
miR-379	5.31045	5.43	0.887319	-0.119551	0.988602	0.997064
miR-935	5.60871	5.6769	0.934086	-0.0681873	0.989588	0.997064
miR-643	5.90944	5.97256	0.938831	-0.0631196	0.991414	0.997064
miR-219-2-3p	5.0508	5.05682	0.994002	-0.00601576	0.982834	0.997064
miR-200b*	6.25963	6.40487	0.864811	-0.145244	0.990152	0.997064
miR-211	4.748	4.75892	0.989139	-0.0109209	0.987764	0.997064
miR-1279	4.91732	5.05682	0.869799	-0.139493	0.986218	0.997064
miR-1286	7.2286	7.2456	0.98315	-0.0169938	0.988573	0.997064
miR-183	5.9885	6.23905	0.778372	-0.250551	0.983582	0.997064
miR-2110	5.70634	5.6769	1.02988	0.0294393	0.976249	0.997064
miR-1272	6.92331	6.91536	1.00798	0.00795214	0.984562	0.997064
miR-491-5p	6.3255	5.97256	1.42324	0.352935	0.985434	0.997064
miR-519e*	6.24772	6.18604	1.06363	0.0616862	0.991549	0.997064
miR-340*	5.45369	5.40088	1.05423	0.0528076	0.993581	0.997997
miR-671-5p	6.38816	6.60485	0.805174	-0.216697	0.994899	0.998212
miR-324-3p	6.93579	7.17545	0.786902	-0.239652	0.997924	0.99917
miR-670	5.80239	5.69466	1.11375	0.107731	0.99917	0.99917
miR-141*	6.47388	6.37268	1.10649	0.101194	0.999116	0.99917
