# Supplementary material for: EPO Mediates Neurotrophic, Neuroprotective, Anti-Oxidant, and Anti-Apoptotic Effects via Downregulation of miR-451 and miR-885-5p in SH-SY5Y Neuron-Like Cells
Source: Front Immunol. 2014 Sep 30;5:475. doi: 10.3389/fimmu.2014.00475 (PMC4179732; doi:10.3389/fimmu.2014.00475)
Supplement: Supplementary file 2 [file Table2.XLSX]

## Sheet: SupTab2
	mirR-451
	Targets	PathwayID	Pathway Name	Reactome Link
	ABCB1	382551	Transmembrane transport of small molecules	http://www.reactome.org/PathwayBrowser/#ID=2691230
	ABCB1	382556	ABC-family proteins mediated transport	http://www.reactome.org/PathwayBrowser/#ID=2404192
	ABCB1	1430728	Metabolism	http://www.reactome.org/PathwayBrowser/#ID=
	ABCB1	2161517	Abacavir transmembrane transport	http://www.reactome.org/PathwayBrowser/#ID=450385
	ABCB1	2161522	Abacavir transport and metabolism	http://www.reactome.org/PathwayBrowser/#ID=74752
	AKT1	74160	Gene Expression	http://www.reactome.org/PathwayBrowser/#ID=69656
	AKT1	74751	Insulin receptor signalling cascade	http://www.reactome.org/PathwayBrowser/#ID=
	AKT1	74752	Signaling by Insulin receptor	http://www.reactome.org/PathwayBrowser/#ID=
	AKT1	76002	Platelet activation, signaling and aggregation	http://www.reactome.org/PathwayBrowser/#ID=112399
	AKT1	76009	Platelet Aggregation (Plug Formation)	http://www.reactome.org/PathwayBrowser/#ID=380972
	AKT1	77389	IRS-related events	http://www.reactome.org/PathwayBrowser/#ID=
	AKT1	109581	Apoptosis	http://www.reactome.org/PathwayBrowser/#ID=2219530
	AKT1	109582	Hemostasis	http://www.reactome.org/PathwayBrowser/#ID=1643685
	AKT1	109606	Intrinsic Pathway for Apoptosis	http://www.reactome.org/PathwayBrowser/#ID=77389
	AKT1	109704	PI3K Cascade	http://www.reactome.org/PathwayBrowser/#ID=
	AKT1	111447	Activation of BAD and translocation to mitochondria	http://www.reactome.org/PathwayBrowser/#ID=382556
	AKT1	112399	IRS-mediated signalling	http://www.reactome.org/PathwayBrowser/#ID=
	AKT1	114452	Activation of BH3-only proteins	http://www.reactome.org/PathwayBrowser/#ID=2161522
	AKT1	114604	GPVI-mediated activation cascade	http://www.reactome.org/PathwayBrowser/#ID=76002
	AKT1	162582	Signal Transduction	http://www.reactome.org/PathwayBrowser/#ID=
	AKT1	165158	Activation of PKB	http://www.reactome.org/PathwayBrowser/#ID=210745
	AKT1	166520	Signalling by NGF	http://www.reactome.org/PathwayBrowser/#ID=1430728
	AKT1	168249	Innate Immune System	http://www.reactome.org/PathwayBrowser/#ID=109581
	AKT1	168256	Immune System	http://www.reactome.org/PathwayBrowser/#ID=3229121
	AKT1	177929	Signaling by EGFR	http://www.reactome.org/PathwayBrowser/#ID=111447
	AKT1	180292	GAB1 signalosome	http://www.reactome.org/PathwayBrowser/#ID=1227986
	AKT1	186712	Regulation of beta-cell development	http://www.reactome.org/PathwayBrowser/#ID=109704
	AKT1	186763	Downstream signal transduction	http://www.reactome.org/PathwayBrowser/#ID=2428928
	AKT1	186797	Signaling by PDGF	http://www.reactome.org/PathwayBrowser/#ID=168256
	AKT1	187037	NGF signalling via TRKA from the plasma membrane	http://www.reactome.org/PathwayBrowser/#ID=77389
	AKT1	190236	Signaling by FGFR	http://www.reactome.org/PathwayBrowser/#ID=2454202
	AKT1	190333	Downstream signaling of activated FGFR	http://www.reactome.org/PathwayBrowser/#ID=2404192
	AKT1	190926	PI-3K cascade	http://www.reactome.org/PathwayBrowser/#ID=1168372
	AKT1	195721	Signaling by Wnt	http://www.reactome.org/PathwayBrowser/#ID=389513
	AKT1	198203	PI3K/AKT activation	http://www.reactome.org/PathwayBrowser/#ID=1226099
	AKT1	198323	AKT phosphorylates targets in the cytosol	http://www.reactome.org/PathwayBrowser/#ID=1433557
	AKT1	198693	AKT phosphorylates targets in the nucleus	http://www.reactome.org/PathwayBrowser/#ID=1257604
	AKT1	199418	Negative regulation of the PI3K/AKT network	http://www.reactome.org/PathwayBrowser/#ID=1430728
	AKT1	199991	Membrane Trafficking	http://www.reactome.org/PathwayBrowser/#ID=168249
	AKT1	201681	TCF dependent signaling in response to WNT	http://www.reactome.org/PathwayBrowser/#ID=109606
	AKT1	202131	Metabolism of nitric oxide	http://www.reactome.org/PathwayBrowser/#ID=70263
	AKT1	203615	eNOS activation	http://www.reactome.org/PathwayBrowser/#ID=109606
	AKT1	203765	eNOS activation and regulation	http://www.reactome.org/PathwayBrowser/#ID=2428928
	AKT1	210745	Regulation of gene expression in beta cells	http://www.reactome.org/PathwayBrowser/#ID=68875
	AKT1	211163	AKT-mediated inactivation of FOXO1A	http://www.reactome.org/PathwayBrowser/#ID=203615
	AKT1	354192	Integrin alphaIIb beta3 signaling	http://www.reactome.org/PathwayBrowser/#ID=165159
	AKT1	372790	Signaling by GPCR	http://www.reactome.org/PathwayBrowser/#ID=2644606
	AKT1	388396	GPCR downstream signaling	http://www.reactome.org/PathwayBrowser/#ID=2644603
	AKT1	388841	Costimulation by the CD28 family	http://www.reactome.org/PathwayBrowser/#ID=203765
	AKT1	389356	CD28 co-stimulation	http://www.reactome.org/PathwayBrowser/#ID=74752
	AKT1	389357	CD28 dependent PI3K/Akt signaling	http://www.reactome.org/PathwayBrowser/#ID=1430728
	AKT1	389513	CTLA4 inhibitory signaling	http://www.reactome.org/PathwayBrowser/#ID=2465910
	AKT1	392451	G beta:gamma signalling through PI3Kgamma	http://www.reactome.org/PathwayBrowser/#ID=2161517
	AKT1	397795	G-protein beta:gamma signalling	http://www.reactome.org/PathwayBrowser/#ID=74160
	AKT1	450385	Butyrate Response Factor 1 (BRF1) destabilizes mRNA	http://www.reactome.org/PathwayBrowser/#ID=1963642
	AKT1	450531	Regulation of mRNA stability by proteins that bind AU-rich elements	http://www.reactome.org/PathwayBrowser/#ID=1592389
	AKT1	450604	KSRP destabilizes mRNA	http://www.reactome.org/PathwayBrowser/#ID=2219528
	AKT1	983705	Signaling by the B Cell Receptor (BCR)	http://www.reactome.org/PathwayBrowser/#ID=1433557
	AKT1	1168372	Downstream signaling events of B Cell Receptor (BCR)	http://www.reactome.org/PathwayBrowser/#ID=1640170
	AKT1	1226099	Signaling by FGFR in disease	http://www.reactome.org/PathwayBrowser/#ID=622312
	AKT1	1227986	Signaling by ERBB2	http://www.reactome.org/PathwayBrowser/#ID=2730905
	AKT1	1236394	Signaling by ERBB4	http://www.reactome.org/PathwayBrowser/#ID=2424491
	AKT1	1250342	PI3K events in ERBB4 signaling	http://www.reactome.org/PathwayBrowser/#ID=983705
	AKT1	1257604	PIP3 activates AKT signaling	http://www.reactome.org/PathwayBrowser/#ID=450531
	AKT1	1266738	Developmental Biology	http://www.reactome.org/PathwayBrowser/#ID=2644605
	AKT1	1280218	Adaptive Immune System	http://www.reactome.org/PathwayBrowser/#ID=201722
	AKT1	1358803	Downregulation of ERBB2:ERBB3 signaling	http://www.reactome.org/PathwayBrowser/#ID=1445148
	AKT1	1430728	Metabolism	http://www.reactome.org/PathwayBrowser/#ID=2660825
	AKT1	1433557	Signaling by SCF-KIT	http://www.reactome.org/PathwayBrowser/#ID=76009
	AKT1	1445148	Translocation of GLUT4 to the plasma membrane	http://www.reactome.org/PathwayBrowser/#ID=114604
	AKT1	1474151	Tetrahydrobiopterin (BH4) synthesis, recycling, salvage and regulation	http://www.reactome.org/PathwayBrowser/#ID=162582
	AKT1	1643685	Disease	http://www.reactome.org/PathwayBrowser/#ID=2428924
	AKT1	1643713	Signaling by EGFR in Cancer	http://www.reactome.org/PathwayBrowser/#ID=168643
	AKT1	1963642	PI3K events in ERBB2 signaling	http://www.reactome.org/PathwayBrowser/#ID=450604
	AKT1	2172127	DAP12 interactions	http://www.reactome.org/PathwayBrowser/#ID=111453
	AKT1	2219528	PI3K/AKT Signaling in Cancer	http://www.reactome.org/PathwayBrowser/#ID=1280218
	AKT1	2219530	Constitutive PI3K/AKT Signaling in Cancer	http://www.reactome.org/PathwayBrowser/#ID=397795
	AKT1	2404192	Signaling by Type 1 Insulin-like Growth Factor 1 Receptor (IGF1R)	http://www.reactome.org/PathwayBrowser/#ID=
	AKT1	2424491	DAP12 signaling	http://www.reactome.org/PathwayBrowser/#ID=3769402
	AKT1	2428924	IGF1R signaling cascade	http://www.reactome.org/PathwayBrowser/#ID=
	AKT1	2428928	IRS-related events triggered by IGF1R	http://www.reactome.org/PathwayBrowser/#ID=
	AKT1	2454202	Fc epsilon receptor (FCERI) signaling	http://www.reactome.org/PathwayBrowser/#ID=1442490
	AKT1	2730905	Role of LAT2/NTAL/LAB on calcium mobilization	http://www.reactome.org/PathwayBrowser/#ID=2428924
	AKT1	3769402	deactivation of the beta-catenin transactivating complex	http://www.reactome.org/PathwayBrowser/#ID=74751
	ARPP19	68875	Mitotic Prophase	http://www.reactome.org/PathwayBrowser/#ID=170834
	ARPP19	68886	M Phase	http://www.reactome.org/PathwayBrowser/#ID=2173796
	ARPP19	69278	Cell Cycle, Mitotic	http://www.reactome.org/PathwayBrowser/#ID=
	ARPP19	1640170	Cell Cycle	http://www.reactome.org/PathwayBrowser/#ID=
	ARPP19	2465910	MASTL Facilitates Mitotic Progression	http://www.reactome.org/PathwayBrowser/#ID=1266738
	BCL2	109581	Apoptosis	http://www.reactome.org/PathwayBrowser/#ID=
	BCL2	109606	Intrinsic Pathway for Apoptosis	http://www.reactome.org/PathwayBrowser/#ID=3304356
	BCL2	111447	Activation of BAD and translocation to mitochondria	http://www.reactome.org/PathwayBrowser/#ID=2894862
	BCL2	111453	BH3-only proteins associate with and inactivate anti-apoptotic BCL-2 members	http://www.reactome.org/PathwayBrowser/#ID=388396
	BCL2	114452	Activation of BH3-only proteins	http://www.reactome.org/PathwayBrowser/#ID=3304347
	BCL2	168249	Innate Immune System	http://www.reactome.org/PathwayBrowser/#ID=
	BCL2	168256	Immune System	http://www.reactome.org/PathwayBrowser/#ID=
	BCL2	168643	Nucleotide-binding domain, leucine rich repeat containing receptor (NLR) signaling pathways	http://www.reactome.org/PathwayBrowser/#ID=1643685
	BCL2	622312	Inflammasomes	http://www.reactome.org/PathwayBrowser/#ID=114452
	BCL2	844455	The NLRP1 inflammasome	http://www.reactome.org/PathwayBrowser/#ID=190926
	CAB39	74751	Insulin receptor signalling cascade	http://www.reactome.org/PathwayBrowser/#ID=388841
	CAB39	74752	Signaling by Insulin receptor	http://www.reactome.org/PathwayBrowser/#ID=1250342
	CAB39	77389	IRS-related events	http://www.reactome.org/PathwayBrowser/#ID=354192
	CAB39	109703	PKB-mediated events	http://www.reactome.org/PathwayBrowser/#ID=380971
	CAB39	109704	PI3K Cascade	http://www.reactome.org/PathwayBrowser/#ID=202131
	CAB39	112399	IRS-mediated signalling	http://www.reactome.org/PathwayBrowser/#ID=211163
	CAB39	162582	Signal Transduction	http://www.reactome.org/PathwayBrowser/#ID=69202
	CAB39	165159	mTOR signalling	http://www.reactome.org/PathwayBrowser/#ID=109703
	CAB39	380971	Regulation of AMPK activity via LKB1	http://www.reactome.org/PathwayBrowser/#ID=1643685
	CAB39	380972	Energy dependent regulation of mTOR by LKB1-AMPK	http://www.reactome.org/PathwayBrowser/#ID=68886
	CAB39	2404192	Signaling by Type 1 Insulin-like Growth Factor 1 Receptor (IGF1R)	http://www.reactome.org/PathwayBrowser/#ID=389356
	CAB39	2428924	IGF1R signaling cascade	http://www.reactome.org/PathwayBrowser/#ID=389357
	CAB39	2428928	IRS-related events triggered by IGF1R	http://www.reactome.org/PathwayBrowser/#ID=372790
	FBP1	70263	Gluconeogenesis	http://www.reactome.org/PathwayBrowser/#ID=111447
	FBP1	70326	Glucose metabolism	http://www.reactome.org/PathwayBrowser/#ID=392451
	FBP1	71387	Metabolism of carbohydrates	http://www.reactome.org/PathwayBrowser/#ID=1474290
	FBP1	1430728	Metabolism	http://www.reactome.org/PathwayBrowser/#ID=
	FBP1	1643685	Disease	http://www.reactome.org/PathwayBrowser/#ID=
	FBP1	3229121	Glycogen storage diseases	http://www.reactome.org/PathwayBrowser/#ID=1474228
	FBP1	3785653	Myoclonic epilepsy of Lafora	http://www.reactome.org/PathwayBrowser/#ID=1474244
	MMP9	162582	Signal Transduction	http://www.reactome.org/PathwayBrowser/#ID=
	MMP9	1433557	Signaling by SCF-KIT	http://www.reactome.org/PathwayBrowser/#ID=3304351
	MMP9	1442490	Collagen degradation	http://www.reactome.org/PathwayBrowser/#ID=71387
	MMP9	1474228	Degradation of the extracellular matrix	http://www.reactome.org/PathwayBrowser/#ID=157118
	MMP9	1474244	Extracellular matrix organization	http://www.reactome.org/PathwayBrowser/#ID=2173793
	MMP9	1474290	Collagen formation	http://www.reactome.org/PathwayBrowser/#ID=2022090
	MMP9	1592389	Activation of Matrix Metalloproteinases	http://www.reactome.org/PathwayBrowser/#ID=844455
	MMP9	2022090	Assembly of collagen fibrils and other multimeric structures	http://www.reactome.org/PathwayBrowser/#ID=70326
	Myc	69202	Cyclin E associated events during G1/S transition	http://www.reactome.org/PathwayBrowser/#ID=3785653
	Myc	69206	G1/S Transition	http://www.reactome.org/PathwayBrowser/#ID=74160
	Myc	69242	S Phase	http://www.reactome.org/PathwayBrowser/#ID=212436
	Myc	69278	Cell Cycle, Mitotic	http://www.reactome.org/PathwayBrowser/#ID=201681
	Myc	69656	Cyclin A:Cdk2-associated events at S phase entry	http://www.reactome.org/PathwayBrowser/#ID=162582
	Myc	74160	Gene Expression	http://www.reactome.org/PathwayBrowser/#ID=
	Myc	157118	Signaling by NOTCH	http://www.reactome.org/PathwayBrowser/#ID=1474151
	Myc	162582	Signal Transduction	http://www.reactome.org/PathwayBrowser/#ID=
	Myc	170834	Signaling by TGF-beta Receptor Complex	http://www.reactome.org/PathwayBrowser/#ID=166520
	Myc	195721	Signaling by Wnt	http://www.reactome.org/PathwayBrowser/#ID=
	Myc	201681	TCF dependent signaling in response to WNT	http://www.reactome.org/PathwayBrowser/#ID=3642278
	Myc	201722	formation of the beta-catenin:TCF transactivating complex	http://www.reactome.org/PathwayBrowser/#ID=109704
	Myc	212436	Generic Transcription Pathway	http://www.reactome.org/PathwayBrowser/#ID=1640170
	Myc	428359	Insulin-like Growth Factor-2 mRNA Binding Proteins (IGF2BPs/IMPs/VICKZs) bind RNA	http://www.reactome.org/PathwayBrowser/#ID=1358803
	Myc	453279	Mitotic G1-G1/S phases	http://www.reactome.org/PathwayBrowser/#ID=428359
	Myc	1640170	Cell Cycle	http://www.reactome.org/PathwayBrowser/#ID=1980143
	Myc	1643685	Disease	http://www.reactome.org/PathwayBrowser/#ID=
	Myc	1980143	Signaling by NOTCH1	http://www.reactome.org/PathwayBrowser/#ID=199418
	Myc	2122947	NOTCH1 Intracellular Domain Regulates Transcription	http://www.reactome.org/PathwayBrowser/#ID=109582
	Myc	2173793	Transcriptional activity of SMAD2/SMAD3:SMAD4 heterotrimer	http://www.reactome.org/PathwayBrowser/#ID=109581
	Myc	2173796	SMAD2/SMAD3:SMAD4 heterotrimer regulates transcription	http://www.reactome.org/PathwayBrowser/#ID=74751
	Myc	2644602	Signaling by NOTCH1 PEST Domain Mutants in Cancer	http://www.reactome.org/PathwayBrowser/#ID=198203
	Myc	2644603	Signaling by NOTCH1 in Cancer	http://www.reactome.org/PathwayBrowser/#ID=198323
	Myc	2644605	FBXW7 Mutants and NOTCH1 in Cancer	http://www.reactome.org/PathwayBrowser/#ID=199991
	Myc	2644606	Constitutive Signaling by NOTCH1 PEST Domain Mutants	http://www.reactome.org/PathwayBrowser/#ID=112399
	Myc	2660825	Signaling by NOTCH1 t(7;9)(NOTCH1:M1580_K2555) Translocation Mutant	http://www.reactome.org/PathwayBrowser/#ID=201681
	Myc	2691230	Signaling by NOTCH1 HD Domain Mutants in Cancer	http://www.reactome.org/PathwayBrowser/#ID=195721
	Myc	2894858	Signaling by NOTCH1 HD+PEST Domain Mutants in Cancer	http://www.reactome.org/PathwayBrowser/#ID=198693
	Myc	2894862	Constitutive Signaling by NOTCH1 HD+PEST Domain Mutants	http://www.reactome.org/PathwayBrowser/#ID=114452
	Myc	3304347	Loss of Function of SMAD4 in Cancer	http://www.reactome.org/PathwayBrowser/#ID=165158
	Myc	3304349	Loss of Function of SMAD2/3 in Cancer	http://www.reactome.org/PathwayBrowser/#ID=187037
	Myc	3304351	Signaling by TGF-beta Receptor Complex in Cancer	http://www.reactome.org/PathwayBrowser/#ID=186797
	Myc	3304356	SMAD2/3 Phosphorylation Motif Mutants in Cancer	http://www.reactome.org/PathwayBrowser/#ID=162582
	Myc	3311021	SMAD4 MH2 Domain Mutants in Cancer	http://www.reactome.org/PathwayBrowser/#ID=177929
	Myc	3315487	SMAD2/3 MH2 Domain Mutants in Cancer	http://www.reactome.org/PathwayBrowser/#ID=190333
	Myc	3642278	Loss of Function of TGFBR2 in Cancer	http://www.reactome.org/PathwayBrowser/#ID=190236
	Myc	3642279	TGFBR2 MSI Frameshift Mutants in Cancer	http://www.reactome.org/PathwayBrowser/#ID=186763
	Myc	3645790	TGFBR2 Kinase Domain Mutants in Cancer	http://www.reactome.org/PathwayBrowser/#ID=186712
	Myc	3656532	TGFBR1 KD Mutants in Cancer	http://www.reactome.org/PathwayBrowser/#ID=168256
	Myc	3656534	Loss of Function of TGFBR1 in Cancer	http://www.reactome.org/PathwayBrowser/#ID=180292
	Myc	3656535	TGFBR1 LBD Mutants in Cancer	http://www.reactome.org/PathwayBrowser/#ID=168249
	Myc	4411364	binding of TCF/LEF:CTNNB1 to target gene promoters	http://www.reactome.org/PathwayBrowser/#ID=382551
	TMED7	166016	Toll Like Receptor 4 (TLR4) Cascade	http://www.reactome.org/PathwayBrowser/#ID=195721
	TMED7	166054	Activated TLR4 signalling	http://www.reactome.org/PathwayBrowser/#ID=162582
	TMED7	166166	MyD88-independent cascade	http://www.reactome.org/PathwayBrowser/#ID=69278
	TMED7	168164	Toll Like Receptor 3 (TLR3) Cascade	http://www.reactome.org/PathwayBrowser/#ID=69242
	TMED7	168249	Innate Immune System	http://www.reactome.org/PathwayBrowser/#ID=
	TMED7	168256	Immune System	http://www.reactome.org/PathwayBrowser/#ID=
	TMED7	168898	Toll-Like Receptors Cascades	http://www.reactome.org/PathwayBrowser/#ID=453279
	TMED7	936964	Activation of IRF3/IRF7 mediated by TBK1/IKK epsilon	http://www.reactome.org/PathwayBrowser/#ID=2172127
	TMED7	937041	IKK complex recruitment mediated by RIP1	http://www.reactome.org/PathwayBrowser/#ID=69278
	TMED7	937061	TRIF-mediated TLR3/TLR4 signaling	http://www.reactome.org/PathwayBrowser/#ID=69206
	TMED7	937072	TRAF6 mediated induction of TAK1 complex	http://www.reactome.org/PathwayBrowser/#ID=1643713
	TMED7	2562578	TRIF-mediated programmed cell death	http://www.reactome.org/PathwayBrowser/#ID=1236394
	UBE2H	168256	Immune System	http://www.reactome.org/PathwayBrowser/#ID=
	UBE2H	983168	Antigen processing: Ubiquitination & Proteasome degradation	http://www.reactome.org/PathwayBrowser/#ID=2122947
	UBE2H	983169	Class I MHC mediated antigen processing & presentation	http://www.reactome.org/PathwayBrowser/#ID=2644602
	UBE2H	1280218	Adaptive Immune System	http://www.reactome.org/PathwayBrowser/#ID=

## Sheet: other
Reactome link	http://www.reactome.org/PathwayBrowser/#ID=
