# Supplementary material for: EPO Mediates Neurotrophic, Neuroprotective, Anti-Oxidant, and Anti-Apoptotic Effects via Downregulation of miR-451 and miR-885-5p in SH-SY5Y Neuron-Like Cells
Source: Front Immunol. 2014 Sep 30;5:475. doi: 10.3389/fimmu.2014.00475 (PMC4179732; doi:10.3389/fimmu.2014.00475)
Supplement: Supplementary file 3 [file Table3.XLSX]

## Sheet: SubTab3
	mirR-885
	Targets	PathwayID	Pathway Name	Reactome Link
	ATP2B2	109582	Hemostasis	http://www.reactome.org/PathwayBrowser/#ID=174143
	ATP2B2	382551	Transmembrane transport of small molecules	http://www.reactome.org/PathwayBrowser/#ID=68867
	ATP2B2	418346	Platelet homeostasis	http://www.reactome.org/PathwayBrowser/#ID=69615
	ATP2B2	418359	Reduction of cytosolic Ca++ levels	http://www.reactome.org/PathwayBrowser/#ID=69242
	ATP2B2	418360	Platelet calcium homeostasis	http://www.reactome.org/PathwayBrowser/#ID=69273
	ATP2B2	936837	Ion transport by P-type ATPases	http://www.reactome.org/PathwayBrowser/#ID=69300
	ATP2B2	983712	Ion channel transport	http://www.reactome.org/PathwayBrowser/#ID=912446
	CDC46	68867	Assembly of the pre-replicative complex	http://www.reactome.org/PathwayBrowser/#ID=69242
	CDC46	68874	M/G1 Transition	http://www.reactome.org/PathwayBrowser/#ID=69620
	CDC46	68949	Orc1 removal from chromatin	http://www.reactome.org/PathwayBrowser/#ID=69481
	CDC46	68962	Activation of the pre-replicative complex	http://www.reactome.org/PathwayBrowser/#ID=69275
	CDC46	69002	DNA Replication Pre-Initiation	http://www.reactome.org/PathwayBrowser/#ID=69656
	CDC46	69052	Switching of origins to a post-replicative state	http://www.reactome.org/PathwayBrowser/#ID=69306
	CDC46	69190	DNA strand elongation	http://www.reactome.org/PathwayBrowser/#ID=2262752
	CDC46	69206	G1/S Transition	http://www.reactome.org/PathwayBrowser/#ID=176408
	CDC46	69239	Synthesis of DNA	http://www.reactome.org/PathwayBrowser/#ID=109582
	CDC46	69242	S Phase	http://www.reactome.org/PathwayBrowser/#ID=453274
	CDC46	69278	Cell Cycle, Mitotic	http://www.reactome.org/PathwayBrowser/#ID=2559582
	CDC46	69300	Removal of licensing factors from origins	http://www.reactome.org/PathwayBrowser/#ID=69563
	CDC46	69304	Regulation of DNA replication	http://www.reactome.org/PathwayBrowser/#ID=69580
	CDC46	69306	DNA Replication	http://www.reactome.org/PathwayBrowser/#ID=176187
	CDC46	69481	G2/M Checkpoints	http://www.reactome.org/PathwayBrowser/#ID=69304
	CDC46	69620	Cell Cycle Checkpoints	http://www.reactome.org/PathwayBrowser/#ID=187577
	CDC46	176187	Activation of ATR in response to replication stress	http://www.reactome.org/PathwayBrowser/#ID=69278
	CDC46	176974	Unwinding of DNA	http://www.reactome.org/PathwayBrowser/#ID=1500620
	CDC46	453279	Mitotic G1-G1/S phases	http://www.reactome.org/PathwayBrowser/#ID=453276
	CDC46	1640170	Cell Cycle	http://www.reactome.org/PathwayBrowser/#ID=2559586
	CDK2	68874	M/G1 Transition	http://www.reactome.org/PathwayBrowser/#ID=176974
	CDK2	68911	G2 Phase	http://www.reactome.org/PathwayBrowser/#ID=983231
	CDK2	68949	Orc1 removal from chromatin	http://www.reactome.org/PathwayBrowser/#ID=69481
	CDK2	68962	Activation of the pre-replicative complex	http://www.reactome.org/PathwayBrowser/#ID=69278
	CDK2	69002	DNA Replication Pre-Initiation	http://www.reactome.org/PathwayBrowser/#ID=453279
	CDK2	69017	CDK-mediated phosphorylation and removal of Cdc6	http://www.reactome.org/PathwayBrowser/#ID=2559583
	CDK2	69052	Switching of origins to a post-replicative state	http://www.reactome.org/PathwayBrowser/#ID=69306
	CDK2	69200	Phosphorylation of proteins involved in G1/S transition by active Cyclin E:Cdk2 complexes	http://www.reactome.org/PathwayBrowser/#ID=453279
	CDK2	69202	Cyclin E associated events during G1/S transition	http://www.reactome.org/PathwayBrowser/#ID=69206
	CDK2	69206	G1/S Transition	http://www.reactome.org/PathwayBrowser/#ID=68949
	CDK2	69239	Synthesis of DNA	http://www.reactome.org/PathwayBrowser/#ID=1640170
	CDK2	69242	S Phase	http://www.reactome.org/PathwayBrowser/#ID=69002
	CDK2	69273	Cyclin A/B1 associated events during G2/M transition	http://www.reactome.org/PathwayBrowser/#ID=1538133
	CDK2	69275	G2/M Transition	http://www.reactome.org/PathwayBrowser/#ID=69620
	CDK2	69278	Cell Cycle, Mitotic	http://www.reactome.org/PathwayBrowser/#ID=69202
	CDK2	69300	Removal of licensing factors from origins	http://www.reactome.org/PathwayBrowser/#ID=69620
	CDK2	69304	Regulation of DNA replication	http://www.reactome.org/PathwayBrowser/#ID=176187
	CDK2	69306	DNA Replication	http://www.reactome.org/PathwayBrowser/#ID=68911
	CDK2	69481	G2/M Checkpoints	http://www.reactome.org/PathwayBrowser/#ID=69304
	CDK2	69563	p53-Dependent G1 DNA Damage Response	http://www.reactome.org/PathwayBrowser/#ID=69002
	CDK2	69580	p53-Dependent G1/S DNA damage checkpoint	http://www.reactome.org/PathwayBrowser/#ID=68962
	CDK2	69615	G1/S DNA Damage Checkpoints	http://www.reactome.org/PathwayBrowser/#ID=69190
	CDK2	69620	Cell Cycle Checkpoints	http://www.reactome.org/PathwayBrowser/#ID=68962
	CDK2	69656	Cyclin A:Cdk2-associated events at S phase entry	http://www.reactome.org/PathwayBrowser/#ID=69239
	CDK2	109582	Hemostasis	http://www.reactome.org/PathwayBrowser/#ID=68874
	CDK2	174143	APC/C-mediated degradation of cell cycle proteins	http://www.reactome.org/PathwayBrowser/#ID=69304
	CDK2	176187	Activation of ATR in response to replication stress	http://www.reactome.org/PathwayBrowser/#ID=69300
	CDK2	176408	Regulation of APC/C activators between G1/S and early anaphase	http://www.reactome.org/PathwayBrowser/#ID=69300
	CDK2	187577	SCF(Skp2)-mediated degradation of p27/p21	http://www.reactome.org/PathwayBrowser/#ID=68949
	CDK2	453274	Mitotic G2-G2/M phases	http://www.reactome.org/PathwayBrowser/#ID=176187
	CDK2	453276	Regulation of mitotic cell cycle	http://www.reactome.org/PathwayBrowser/#ID=69306
	CDK2	453279	Mitotic G1-G1/S phases	http://www.reactome.org/PathwayBrowser/#ID=69017
	CDK2	912446	Meiotic recombination	http://www.reactome.org/PathwayBrowser/#ID=68874
	CDK2	983231	Factors involved in megakaryocyte development and platelet production	http://www.reactome.org/PathwayBrowser/#ID=176974
	CDK2	1500620	Meiosis	http://www.reactome.org/PathwayBrowser/#ID=69481
	CDK2	1538133	G0 and Early G1	http://www.reactome.org/PathwayBrowser/#ID=1640170
	CDK2	1640170	Cell Cycle	http://www.reactome.org/PathwayBrowser/#ID=69206
	CDK2	2262752	Cellular responses to stress	http://www.reactome.org/PathwayBrowser/#ID=1640170
	CDK2	2559582	Senescence-Associated Secretory Phenotype (SASP)	http://www.reactome.org/PathwayBrowser/#ID=69278
	CDK2	2559583	Cellular Senescence	http://www.reactome.org/PathwayBrowser/#ID=453279
	CDK2	2559586	DNA Damage/Telomere Stress Induced Senescence	http://www.reactome.org/PathwayBrowser/#ID=69052
	MCM5	68867	Assembly of the pre-replicative complex	http://www.reactome.org/PathwayBrowser/#ID=69239
	MCM5	68874	M/G1 Transition	http://www.reactome.org/PathwayBrowser/#ID=68867
	MCM5	68949	Orc1 removal from chromatin	http://www.reactome.org/PathwayBrowser/#ID=418360
	MCM5	68962	Activation of the pre-replicative complex	http://www.reactome.org/PathwayBrowser/#ID=109582
	MCM5	69002	DNA Replication Pre-Initiation	http://www.reactome.org/PathwayBrowser/#ID=68874
	MCM5	69052	Switching of origins to a post-replicative state	http://www.reactome.org/PathwayBrowser/#ID=418359
	MCM5	69190	DNA strand elongation	http://www.reactome.org/PathwayBrowser/#ID=69200
	MCM5	69206	G1/S Transition	http://www.reactome.org/PathwayBrowser/#ID=69002
	MCM5	69239	Synthesis of DNA	http://www.reactome.org/PathwayBrowser/#ID=68949
	MCM5	69242	S Phase	http://www.reactome.org/PathwayBrowser/#ID=69190
	MCM5	69278	Cell Cycle, Mitotic	http://www.reactome.org/PathwayBrowser/#ID=69239
	MCM5	69300	Removal of licensing factors from origins	http://www.reactome.org/PathwayBrowser/#ID=936837
	MCM5	69304	Regulation of DNA replication	http://www.reactome.org/PathwayBrowser/#ID=983712
	MCM5	69306	DNA Replication	http://www.reactome.org/PathwayBrowser/#ID=68962
	MCM5	69481	G2/M Checkpoints	http://www.reactome.org/PathwayBrowser/#ID=418346
	MCM5	69620	Cell Cycle Checkpoints	http://www.reactome.org/PathwayBrowser/#ID=69052
	MCM5	176187	Activation of ATR in response to replication stress	http://www.reactome.org/PathwayBrowser/#ID=382551
	MCM5	176974	Unwinding of DNA	http://www.reactome.org/PathwayBrowser/#ID=69052
	MCM5	453279	Mitotic G1-G1/S phases	http://www.reactome.org/PathwayBrowser/#ID=69206
	MCM5	1640170	Cell Cycle	http://www.reactome.org/PathwayBrowser/#ID=69242

## Sheet: other
Reactome link	http://www.reactome.org/PathwayBrowser/#ID=
